# Supplementary material for: 2-Amino-4-(3-fluoro­phen­yl)-6-(naphthalen-1-yl)pyridine-3-carbonitrile
Source: Acta Crystallogr Sect E Struct Rep Online. 2010 Nov 24;66(Pt 12):o3291. doi: 10.1107/S1600536810048257 (PMC3011742; doi:10.1107/S1600536810048257)
Supplement: Supplementary file 1 [file e-66-o3291-sup1.cif]

##############################################################################
###                                                                        ###
###        Electronic paper (Acta Crystallographica Section E)             ###
###                                                                        ###
##############################################################################
#                                                                            #
# This CIF contains the data in a paper accepted for publication in Acta     #
# Crystallographica Section E. It conforms to the requirements of Notes      #
# for Authors for Section E, and has been peer reviewed under the auspices   #
# of the IUCr Commission on Journals.                                        #
#                                                                            #
# Full details of the Crystallographic Information File format               #
# are given in the paper "The Crystallographic Information File (CIF):       #
# a New Standard Archive File for Crystallography" by S. R. Hall, F. H.      #
# Allen and I. D. Brown [Acta Cryst. (1991), A47, 655-685].                  #
#                                                                            #
# The current version of the core CIF dictionary is obtainable from          #
# ftp://ftp.iucr.org/pub/cif_core.dic. The current version number is 2.4.    #
#                                                                            #
# Software is freely available for graphical display of the structure(s) in  #
# this CIF.  For information consult the CIF home page http://www.iucr.org/  #
# cif/home.html                                                              #
#                                                                            #
# This file may be used for bona fide research purposes within the           #
# scientific community so long as proper attribution is given to the journal # 
# article from which it was obtained.                                        #
#                                                                            #
##############################################################################
                                             
data_I
_audit_creation_method     SHELXL-97
_chemical_name_systematic
;
2-Amino-4-(3-fluorophenyl)-6-(naphthalen-1-yl)pyridine-3-carbonitrile
;
_chemical_name_common
;
2-amino-4-(3-fluorophenyl)-6-(naphthalen-1-yl)nicotinonitrile
;
_chemical_formula_moiety     'C22 H14 F N3'
_chemical_formula_sum     'C22 H14 F N3'
_chemical_formula_iupac     'C22 H14 F N3'
_chemical_formula_weight     339.36
_chemical_melting_point     ?
_symmetry_cell_setting     triclinic
_symmetry_space_group_name_H-M     'P -1'
_symmetry_space_group_name_Hall     '-P 1'
loop_
    _symmetry_equiv_pos_as_xyz
    'x, y, z'
    '-x, -y, -z'
_cell_length_a     11.750(2)
_cell_length_b     12.703(3)
_cell_length_c     13.457(3)
_cell_angle_alpha     73.33(3)
_cell_angle_beta     86.82(3)
_cell_angle_gamma     63.98(3)
_cell_volume     1723.4(8)
_cell_formula_units_Z     4
_cell_measurement_reflns_used     25
_cell_measurement_theta_min     10
_cell_measurement_theta_max     13
_cell_measurement_temperature     293(2)
_exptl_crystal_description     block
_exptl_crystal_colour     colourless
_exptl_crystal_size_max     0.30
_exptl_crystal_size_mid     0.20
_exptl_crystal_size_min     0.10
_exptl_crystal_density_diffrn     1.308
_exptl_crystal_density_meas     ?
_exptl_crystal_density_method     'not measured'
_exptl_crystal_F_000     704
_exptl_absorpt_coefficient_mu     0.086
_exptl_absorpt_correction_type     psi-scan
_exptl_absorpt_process_details     '(North <i>et al.</i>, 1968)'
_exptl_absorpt_correction_T_min     0.9746
_exptl_absorpt_correction_T_max     0.9914
_exptl_special_details
;
;
_diffrn_ambient_temperature     293(2)
_diffrn_radiation_type     MoK\a
_diffrn_radiation_wavelength     0.71073
_diffrn_radiation_source     'fine-focus sealed tube'
_diffrn_radiation_monochromator     graphite
_diffrn_measurement_device_type     'Enraf--Nonius CAD-4'
_diffrn_measurement_method     \w/2\q
_diffrn_detector_area_resol_mean     ?
_diffrn_reflns_number     6662
_diffrn_reflns_av_R_equivalents     0.0211
_diffrn_reflns_av_sigmaI/netI     0.0510
_diffrn_reflns_theta_min     1.58
_diffrn_reflns_theta_max     25.37
_diffrn_reflns_theta_full     25.37
_diffrn_measured_fraction_theta_max     1.000
_diffrn_measured_fraction_theta_full     1.000
_diffrn_reflns_limit_h_min     0
_diffrn_reflns_limit_h_max     14
_diffrn_reflns_limit_k_min     -13
_diffrn_reflns_limit_k_max     15
_diffrn_reflns_limit_l_min     -16
_diffrn_reflns_limit_l_max     16
_diffrn_standards_number     3
_diffrn_standards_interval_count     200
_diffrn_standards_interval_time     120
_diffrn_standards_decay_%     1
_refine_special_details
;
Refinement of <i>F</i>^2^ against ALL reflections. The weighted <i>R</i>-factor
<i>wR</i> and goodness of fit <i>S</i> are based on <i>F</i>^2^, conventional
<i>R</i>-factors <i>R</i> are based on <i>F</i>, with <i>F</i> set to zero for
negative <i>F</i>^2^. The threshold expression of <i>F</i>^2^ >
\s(<i>F</i>^2^) is used only for calculating <i>R</i>-factors(gt) <i>etc</i>.
and is not relevant to the choice of reflections for refinement.
<i>R</i>-factors based on <i>F</i>^2^ are statistically about twice as large
as those based on <i>F</i>, and <i>R</i>- factors based on ALL data will be
even larger.
;
_reflns_number_total     6327
_reflns_number_gt     3964
_reflns_threshold_expression     I>2\s(I)
_refine_ls_structure_factor_coef     Fsqd
_refine_ls_matrix_type     full
_refine_ls_R_factor_all     0.0977
_refine_ls_R_factor_gt     0.0551
_refine_ls_wR_factor_gt     0.1350
_refine_ls_wR_factor_ref     0.1611
_refine_ls_goodness_of_fit_ref     1.000
_refine_ls_restrained_S_all     1.000
_refine_ls_number_reflns     6327
_refine_ls_number_parameters     470
_refine_ls_number_restraints     0
_refine_ls_hydrogen_treatment     constr
_refine_ls_weighting_scheme     calc
_refine_ls_weighting_details
                 'calc w=1/[\s^2^(Fo^2^)+(0.0870P)^2^] where P=(Fo^2^+2Fc^2^)/3'
_atom_sites_solution_hydrogens     geom
_atom_sites_solution_primary     direct
_atom_sites_solution_secondary     difmap
_refine_ls_shift/su_max     0.000
_refine_ls_shift/su_mean     0.000
_refine_diff_density_max     0.181
_refine_diff_density_min     -0.196
_refine_ls_extinction_method     'SHELXL97 (Sheldrick, 2008)'
_refine_ls_extinction_coef     0.019(2)
_refine_ls_extinction_expression
                                  'Fc^*^=kFc[1+0.001xFc^2^\l^3^/sin(2\q)]^-1/4^'
loop_
    _atom_type_symbol
    _atom_type_description
    _atom_type_scat_dispersion_real
    _atom_type_scat_dispersion_imag
    _atom_type_scat_source
    'C' 'C' 0.0033 0.0016
                         'International Tables Vol C Tables 4.2.6.8 and 6.1.1.4'
    'H' 'H' 0.0000 0.0000
                         'International Tables Vol C Tables 4.2.6.8 and 6.1.1.4'
    'N' 'N' 0.0061 0.0033
                         'International Tables Vol C Tables 4.2.6.8 and 6.1.1.4'
    'F' 'F' 0.0171 0.0103
                         'International Tables Vol C Tables 4.2.6.8 and 6.1.1.4'
_computing_data_collection     'CAD-4 Software (Enraf--Nonius, 1985)'
_computing_cell_refinement     'CAD-4 Software (Enraf--Nonius, 1985)'
_computing_data_reduction     'XCAD4 (Harms & Wocadlo, 1995)'
_computing_structure_solution     'SHELXS97 (Sheldrick, 2008)'
_computing_structure_refinement     'SHELXL97 (Sheldrick, 2008)'
_computing_molecular_graphics     'SHELXTL (Sheldrick, 2008)'
_computing_publication_material     'SHELXTL (Sheldrick, 2008)'
loop_
    _atom_site_type_symbol
    _atom_site_label
    _atom_site_fract_x
    _atom_site_fract_y
    _atom_site_fract_z
    _atom_site_U_iso_or_equiv
    _atom_site_adp_type
    _atom_site_calc_flag
    _atom_site_refinement_flags
    _atom_site_occupancy
    _atom_site_disorder_assembly
    _atom_site_disorder_group
    F F1 0.0789(2) 0.84614(19) 0.70934(14) 0.0980(7) Uani d . 1 . .
    N N1 0.14789(18) 0.52342(18) 0.30964(16) 0.0442(5) Uani d . 1 . .
    N N2 -0.0617(2) 0.5757(2) 0.33579(19) 0.0648(7) Uani d . 1 . .
    H H2A -0.0587 0.5252 0.3035 0.078 Uiso calc R 1 . .
    H H2B -0.1314 0.6168 0.3597 0.078 Uiso calc R 1 . .
    N N3 -0.1749(2) 0.7921(2) 0.4670(2) 0.0736(8) Uani d . 1 . .
    C C1 0.4154(2) 0.5319(3) 0.1941(2) 0.0533(7) Uani d . 1 . .
    H H1B 0.3824 0.6163 0.1802 0.064 Uiso calc R 1 . .
    C C2 0.5166(3) 0.4717(3) 0.1393(2) 0.0657(8) Uani d . 1 . .
    H H2C 0.5491 0.5162 0.0892 0.079 Uiso calc R 1 . .
    C C3 0.5665(3) 0.3487(3) 0.1598(2) 0.0682(9) Uani d . 1 . .
    H H3A 0.6329 0.3096 0.1225 0.082 Uiso calc R 1 . .
    C C4 0.5205(2) 0.2784(3) 0.2362(2) 0.0526(7) Uani d . 1 . .
    C C5 0.5736(3) 0.1498(3) 0.2592(3) 0.0718(9) Uani d . 1 . .
    H H5A 0.6404 0.1097 0.2229 0.086 Uiso calc R 1 . .
    C C6 0.5285(3) 0.0841(3) 0.3335(3) 0.0739(9) Uani d . 1 . .
    H H6A 0.5630 -0.0004 0.3466 0.089 Uiso calc R 1 . .
    C C7 0.4306(3) 0.1425(3) 0.3905(2) 0.0618(8) Uani d . 1 . .
    H H7A 0.4015 0.0964 0.4426 0.074 Uiso calc R 1 . .
    C C8 0.3770(2) 0.2665(2) 0.37059(19) 0.0486(6) Uani d . 1 . .
    H H8A 0.3121 0.3038 0.4097 0.058 Uiso calc R 1 . .
    C C9 0.4182(2) 0.3390(2) 0.29187(18) 0.0420(6) Uani d . 1 . .
    C C10 0.3645(2) 0.4693(2) 0.26713(18) 0.0417(6) Uani d . 1 . .
    C C11 0.2517(2) 0.5404(2) 0.31648(17) 0.0391(6) Uani d . 1 . .
    C C12 0.0431(2) 0.5904(2) 0.34890(19) 0.0441(6) Uani d . 1 . .
    C C13 0.0410(2) 0.6724(2) 0.40287(18) 0.0406(6) Uani d . 1 . .
    C C14 0.1493(2) 0.6890(2) 0.41083(17) 0.0398(6) Uani d . 1 . .
    C C15 0.2547(2) 0.6228(2) 0.36471(18) 0.0425(6) Uani d . 1 . .
    H H15A 0.3280 0.6335 0.3660 0.051 Uiso calc R 1 . .
    C C16 0.1532(2) 0.7746(2) 0.46487(18) 0.0419(6) Uani d . 1 . .
    C C17 0.1095(2) 0.7728(2) 0.56394(19) 0.0496(6) Uani d . 1 . .
    H H17A 0.0743 0.7201 0.5964 0.060 Uiso calc R 1 . .
    C C18 0.1196(3) 0.8499(3) 0.6121(2) 0.0580(7) Uani d . 1 . .
    C C19 0.1671(3) 0.9304(3) 0.5684(2) 0.0654(8) Uani d . 1 . .
    H H19A 0.1716 0.9821 0.6033 0.079 Uiso calc R 1 . .
    C C20 0.2090(3) 0.9333(3) 0.4696(3) 0.0675(8) Uani d . 1 . .
    H H20A 0.2413 0.9884 0.4373 0.081 Uiso calc R 1 . .
    C C21 0.2032(2) 0.8552(2) 0.4187(2) 0.0534(7) Uani d . 1 . .
    H H21A 0.2332 0.8571 0.3531 0.064 Uiso calc R 1 . .
    C C22 -0.0769(3) 0.7401(2) 0.4407(2) 0.0496(6) Uani d . 1 . .
    F F2 1.1717(2) 0.0812(2) -0.19963(18) 0.1277(9) Uani d . 1 . .
    N N4 0.93059(18) 0.46094(17) 0.16255(15) 0.0425(5) Uani d . 1 . .
    N N5 1.12797(19) 0.3232(2) 0.24295(18) 0.0627(7) Uani d . 1 . .
    H H5B 1.1201 0.3707 0.2799 0.075 Uiso calc R 1 . .
    H H5C 1.1960 0.2556 0.2515 0.075 Uiso calc R 1 . .
    N N6 1.2344(2) 0.0654(2) 0.1625(2) 0.0689(7) Uani d . 1 . .
    C C23 0.6735(2) 0.6982(2) -0.0081(2) 0.0477(6) Uani d . 1 . .
    H H23A 0.7082 0.6797 -0.0683 0.057 Uiso calc R 1 . .
    C C24 0.5719(3) 0.8136(2) -0.0161(2) 0.0598(8) Uani d . 1 . .
    H H24A 0.5402 0.8702 -0.0812 0.072 Uiso calc R 1 . .
    C C25 0.5195(3) 0.8432(2) 0.0703(2) 0.0582(7) Uani d . 1 . .
    H H25A 0.4539 0.9208 0.0639 0.070 Uiso calc R 1 . .
    C C26 0.5635(2) 0.7576(2) 0.1697(2) 0.0454(6) Uani d . 1 . .
    C C27 0.5086(3) 0.7860(3) 0.2608(2) 0.0617(8) Uani d . 1 . .
    H H27A 0.4458 0.8646 0.2555 0.074 Uiso calc R 1 . .
    C C28 0.5453(3) 0.7015(3) 0.3551(2) 0.0676(9) Uani d . 1 . .
    H H28A 0.5096 0.7221 0.4142 0.081 Uiso calc R 1 . .
    C C29 0.6378(3) 0.5825(3) 0.3629(2) 0.0645(8) Uani d . 1 . .
    H H29A 0.6602 0.5231 0.4272 0.077 Uiso calc R 1 . .
    C C30 0.6958(2) 0.5522(2) 0.27764(19) 0.0483(6) Uani d . 1 . .
    H H30A 0.7575 0.4726 0.2850 0.058 Uiso calc R 1 . .
    C C31 0.6637(2) 0.6395(2) 0.17865(18) 0.0386(6) Uani d . 1 . .
    C C32 0.7222(2) 0.6128(2) 0.08634(18) 0.0387(6) Uani d . 1 . .
    C C33 0.8349(2) 0.4955(2) 0.09160(18) 0.0389(6) Uani d . 1 . .
    C C34 1.0336(2) 0.3545(2) 0.17145(19) 0.0425(6) Uani d . 1 . .
    C C35 1.0429(2) 0.2773(2) 0.11042(18) 0.0399(6) Uani d . 1 . .
    C C36 0.9455(2) 0.3158(2) 0.03418(18) 0.0399(6) Uani d . 1 . .
    C C37 0.8406(2) 0.4266(2) 0.02531(18) 0.0421(6) Uani d . 1 . .
    H H37A 0.7740 0.4553 -0.0246 0.050 Uiso calc R 1 . .
    C C38 0.9551(2) 0.2384(2) -0.03374(18) 0.0453(6) Uani d . 1 . .
    C C39 1.0620(3) 0.1951(3) -0.0867(2) 0.0616(8) Uani d . 1 . .
    H H39A 1.1287 0.2146 -0.0818 0.074 Uiso calc R 1 . .
    C C40 1.0671(3) 0.1222(3) -0.1472(2) 0.0746(10) Uani d . 1 . .
    C C41 0.9727(4) 0.0891(3) -0.1559(2) 0.0806(11) Uani d . 1 . .
    H H41A 0.9803 0.0381 -0.1961 0.097 Uiso calc R 1 . .
    C C42 0.8678(3) 0.1329(3) -0.1043(2) 0.0752(9) Uani d . 1 . .
    H H42A 0.8017 0.1127 -0.1098 0.090 Uiso calc R 1 . .
    C C43 0.8581(3) 0.2075(2) -0.0435(2) 0.0582(7) Uani d . 1 . .
    H H43A 0.7854 0.2371 -0.0087 0.070 Uiso calc R 1 . .
    C C44 1.1486(2) 0.1592(2) 0.1355(2) 0.0474(6) Uani d . 1 . .
loop_
    _atom_site_aniso_label
    _atom_site_aniso_U_11
    _atom_site_aniso_U_22
    _atom_site_aniso_U_33
    _atom_site_aniso_U_12
    _atom_site_aniso_U_13
    _atom_site_aniso_U_23
    F1 0.1427(19) 0.1135(16) 0.0613(12) -0.0636(15) 0.0257(12) -0.0511(11)
    N1 0.0374(11) 0.0473(12) 0.0523(13) -0.0180(10) 0.0051(9) -0.0224(10)
    N2 0.0424(13) 0.0780(17) 0.0986(19) -0.0288(12) 0.0184(13) -0.0596(15)
    N3 0.0572(16) 0.0741(18) 0.098(2) -0.0262(14) 0.0272(15) -0.0454(16)
    C1 0.0564(16) 0.0697(18) 0.0492(16) -0.0368(15) 0.0082(13) -0.0258(14)
    C2 0.0676(19) 0.103(3) 0.0548(18) -0.056(2) 0.0262(15) -0.0385(18)
    C3 0.0524(17) 0.108(3) 0.067(2) -0.0390(19) 0.0276(15) -0.056(2)
    C4 0.0367(14) 0.0717(19) 0.0516(16) -0.0164(14) 0.0064(12) -0.0337(14)
    C5 0.0493(17) 0.080(2) 0.076(2) -0.0056(17) 0.0039(16) -0.0450(19)
    C6 0.067(2) 0.0535(18) 0.080(2) -0.0019(16) -0.0105(18) -0.0261(17)
    C7 0.0553(17) 0.0534(17) 0.0627(18) -0.0140(14) -0.0061(14) -0.0113(14)
    C8 0.0376(13) 0.0531(16) 0.0467(15) -0.0113(12) -0.0003(11) -0.0164(13)
    C9 0.0324(12) 0.0549(15) 0.0409(14) -0.0156(12) 0.0005(10) -0.0225(12)
    C10 0.0365(13) 0.0568(16) 0.0388(13) -0.0213(12) 0.0031(11) -0.0227(12)
    C11 0.0389(13) 0.0420(13) 0.0352(13) -0.0166(11) 0.0027(10) -0.0117(11)
    C12 0.0379(13) 0.0446(14) 0.0537(15) -0.0176(11) 0.0057(11) -0.0214(12)
    C13 0.0393(13) 0.0401(13) 0.0425(14) -0.0151(11) 0.0051(11) -0.0168(11)
    C14 0.0462(14) 0.0377(13) 0.0347(13) -0.0181(11) 0.0021(11) -0.0101(10)
    C15 0.0411(14) 0.0488(14) 0.0436(14) -0.0228(12) 0.0038(11) -0.0171(12)
    C16 0.0420(14) 0.0403(13) 0.0418(14) -0.0145(11) -0.0016(11) -0.0147(11)
    C17 0.0574(16) 0.0486(15) 0.0450(15) -0.0231(13) 0.0026(12) -0.0172(12)
    C18 0.0671(19) 0.0623(18) 0.0479(16) -0.0238(16) 0.0033(14) -0.0285(14)
    C19 0.071(2) 0.0639(19) 0.073(2) -0.0287(17) -0.0039(16) -0.0372(16)
    C20 0.073(2) 0.0658(19) 0.082(2) -0.0422(17) 0.0104(17) -0.0306(17)
    C21 0.0554(16) 0.0591(17) 0.0560(17) -0.0307(14) 0.0082(13) -0.0233(14)
    C22 0.0518(16) 0.0493(15) 0.0574(16) -0.0255(14) 0.0103(13) -0.0257(13)
    F2 0.1271(19) 0.138(2) 0.1066(17) -0.0206(16) 0.0424(15) -0.0871(16)
    N4 0.0350(11) 0.0414(11) 0.0517(12) -0.0109(9) 0.0019(9) -0.0240(10)
    N5 0.0414(12) 0.0647(15) 0.0767(16) -0.0025(11) -0.0149(11) -0.0436(13)
    N6 0.0590(15) 0.0497(15) 0.0838(18) -0.0059(13) -0.0038(13) -0.0270(13)
    C23 0.0495(15) 0.0469(15) 0.0446(15) -0.0185(13) 0.0034(12) -0.0153(12)
    C24 0.0603(18) 0.0463(16) 0.0525(17) -0.0116(14) -0.0051(14) -0.0031(13)
    C25 0.0503(16) 0.0379(14) 0.0666(19) -0.0030(12) 0.0010(14) -0.0133(14)
    C26 0.0385(13) 0.0420(14) 0.0544(16) -0.0126(11) 0.0036(12) -0.0207(12)
    C27 0.0443(16) 0.0639(18) 0.073(2) -0.0101(14) 0.0071(14) -0.0374(17)
    C28 0.0502(17) 0.093(2) 0.0523(18) -0.0161(17) 0.0083(14) -0.0379(18)
    C29 0.0481(16) 0.083(2) 0.0451(16) -0.0177(16) -0.0003(13) -0.0117(15)
    C30 0.0336(13) 0.0509(15) 0.0489(15) -0.0092(12) -0.0015(11) -0.0129(13)
    C31 0.0304(12) 0.0410(13) 0.0454(14) -0.0134(11) 0.0003(10) -0.0177(11)
    C32 0.0357(13) 0.0368(13) 0.0458(14) -0.0142(11) 0.0011(11) -0.0176(11)
    C33 0.0342(12) 0.0389(13) 0.0426(14) -0.0132(11) 0.0026(11) -0.0154(11)
    C34 0.0375(13) 0.0471(14) 0.0455(14) -0.0148(12) 0.0023(11) -0.0236(12)
    C35 0.0377(13) 0.0379(13) 0.0431(14) -0.0122(11) 0.0071(11) -0.0186(11)
    C36 0.0425(14) 0.0399(13) 0.0371(13) -0.0150(11) 0.0057(11) -0.0167(11)
    C37 0.0414(13) 0.0442(14) 0.0425(14) -0.0158(11) -0.0006(11) -0.0197(11)
    C38 0.0531(15) 0.0389(13) 0.0366(13) -0.0103(12) -0.0023(11) -0.0160(11)
    C39 0.0697(19) 0.0598(17) 0.0519(16) -0.0189(15) 0.0097(14) -0.0280(14)
    C40 0.087(2) 0.0625(19) 0.0509(18) -0.0042(18) 0.0111(17) -0.0318(16)
    C41 0.115(3) 0.0545(19) 0.059(2) -0.013(2) -0.019(2) -0.0321(16)
    C42 0.092(2) 0.0621(19) 0.074(2) -0.0260(18) -0.0182(19) -0.0328(18)
    C43 0.0658(18) 0.0546(17) 0.0582(17) -0.0222(15) -0.0026(14) -0.0279(14)
    C44 0.0464(15) 0.0452(15) 0.0530(16) -0.0164(13) 0.0060(12) -0.0243(13)
_geom_special_details
;
All e.s.d.'s (except the e.s.d. in the dihedral angle between two l.s. planes)
are estimated using the full covariance matrix. The cell e.s.d.'s are taken
into account individually in the estimation of e.s.d.'s in distances, angles
and torsion angles; correlations between e.s.d.'s in cell parameters are only
used when they are defined by crystal symmetry. An approximate (isotropic)
treatment of cell e.s.d.'s is used for estimating e.s.d.'s involving l.s.
planes.
;
loop_
    _geom_bond_atom_site_label_1
    _geom_bond_atom_site_label_2
    _geom_bond_site_symmetry_2
    _geom_bond_distance
    _geom_bond_publ_flag
    F1 C18 . 1.363(3) ?
    N1 C12 . 1.336(3) ?
    N1 C11 . 1.341(3) ?
    N2 C12 . 1.352(3) ?
    N2 H2A . 0.8600 ?
    N2 H2B . 0.8600 ?
    N3 C22 . 1.144(3) ?
    C1 C10 . 1.364(3) ?
    C1 C2 . 1.403(4) ?
    C1 H1B . 0.9300 ?
    C2 C3 . 1.352(4) ?
    C2 H2C . 0.9300 ?
    C3 C4 . 1.409(4) ?
    C3 H3A . 0.9300 ?
    C4 C5 . 1.411(4) ?
    C4 C9 . 1.420(3) ?
    C5 C6 . 1.351(4) ?
    C5 H5A . 0.9300 ?
    C6 C7 . 1.394(4) ?
    C6 H6A . 0.9300 ?
    C7 C8 . 1.362(4) ?
    C7 H7A . 0.9300 ?
    C8 C9 . 1.407(3) ?
    C8 H8A . 0.9300 ?
    C9 C10 . 1.428(3) ?
    C10 C11 . 1.486(3) ?
    C11 C15 . 1.394(3) ?
    C12 C13 . 1.423(3) ?
    C13 C14 . 1.392(3) ?
    C13 C22 . 1.430(3) ?
    C14 C15 . 1.388(3) ?
    C14 C16 . 1.488(3) ?
    C15 H15A . 0.9300 ?
    C16 C21 . 1.380(3) ?
    C16 C17 . 1.399(3) ?
    C17 C18 . 1.367(4) ?
    C17 H17A . 0.9300 ?
    C18 C19 . 1.350(4) ?
    C19 C20 . 1.387(4) ?
    C19 H19A . 0.9300 ?
    C20 C21 . 1.383(4) ?
    C20 H20A . 0.9300 ?
    C21 H21A . 0.9300 ?
    F2 C40 . 1.354(3) ?
    N4 C34 . 1.339(3) ?
    N4 C33 . 1.347(3) ?
    N5 C34 . 1.351(3) ?
    N5 H5B . 0.8600 ?
    N5 H5C . 0.8600 ?
    N6 C44 . 1.143(3) ?
    C23 C32 . 1.366(3) ?
    C23 C24 . 1.405(4) ?
    C23 H23A . 0.9300 ?
    C24 C25 . 1.357(4) ?
    C24 H24A . 0.9300 ?
    C25 C26 . 1.410(4) ?
    C25 H25A . 0.9300 ?
    C26 C27 . 1.418(3) ?
    C26 C31 . 1.419(3) ?
    C27 C28 . 1.349(4) ?
    C27 H27A . 0.9300 ?
    C28 C29 . 1.398(4) ?
    C28 H28A . 0.9300 ?
    C29 C30 . 1.365(3) ?
    C29 H29A . 0.9300 ?
    C30 C31 . 1.410(3) ?
    C30 H30A . 0.9300 ?
    C31 C32 . 1.440(3) ?
    C32 C33 . 1.483(3) ?
    C33 C37 . 1.398(3) ?
    C34 C35 . 1.416(3) ?
    C35 C36 . 1.397(3) ?
    C35 C44 . 1.425(3) ?
    C36 C37 . 1.383(3) ?
    C36 C38 . 1.491(3) ?
    C37 H37A . 0.9300 ?
    C38 C43 . 1.381(4) ?
    C38 C39 . 1.381(4) ?
    C39 C40 . 1.380(4) ?
    C39 H39A . 0.9300 ?
    C40 C41 . 1.369(5) ?
    C41 C42 . 1.355(4) ?
    C41 H41A . 0.9300 ?
    C42 C43 . 1.386(4) ?
    C42 H42A . 0.9300 ?
    C43 H43A . 0.9300 ?
loop_
    _geom_angle_atom_site_label_1
    _geom_angle_atom_site_label_2
    _geom_angle_atom_site_label_3
    _geom_angle_site_symmetry_1
    _geom_angle_site_symmetry_3
    _geom_angle
    _geom_angle_publ_flag
    C12 N1 C11 . . 118.2(2) ?
    C12 N2 H2A . . 120.0 ?
    C12 N2 H2B . . 120.0 ?
    H2A N2 H2B . . 120.0 ?
    C10 C1 C2 . . 121.5(3) ?
    C10 C1 H1B . . 119.2 ?
    C2 C1 H1B . . 119.2 ?
    C3 C2 C1 . . 119.8(3) ?
    C3 C2 H2C . . 120.1 ?
    C1 C2 H2C . . 120.1 ?
    C2 C3 C4 . . 121.5(3) ?
    C2 C3 H3A . . 119.3 ?
    C4 C3 H3A . . 119.3 ?
    C3 C4 C5 . . 121.8(3) ?
    C3 C4 C9 . . 118.8(3) ?
    C5 C4 C9 . . 119.3(3) ?
    C6 C5 C4 . . 120.8(3) ?
    C6 C5 H5A . . 119.6 ?
    C4 C5 H5A . . 119.6 ?
    C5 C6 C7 . . 120.2(3) ?
    C5 C6 H6A . . 119.9 ?
    C7 C6 H6A . . 119.9 ?
    C8 C7 C6 . . 120.6(3) ?
    C8 C7 H7A . . 119.7 ?
    C6 C7 H7A . . 119.7 ?
    C7 C8 C9 . . 121.1(2) ?
    C7 C8 H8A . . 119.4 ?
    C9 C8 H8A . . 119.4 ?
    C8 C9 C4 . . 117.8(2) ?
    C8 C9 C10 . . 123.4(2) ?
    C4 C9 C10 . . 118.8(2) ?
    C1 C10 C9 . . 119.5(2) ?
    C1 C10 C11 . . 118.4(2) ?
    C9 C10 C11 . . 122.1(2) ?
    N1 C11 C15 . . 122.5(2) ?
    N1 C11 C10 . . 116.8(2) ?
    C15 C11 C10 . . 120.6(2) ?
    N1 C12 N2 . . 116.7(2) ?
    N1 C12 C13 . . 122.2(2) ?
    N2 C12 C13 . . 121.1(2) ?
    C14 C13 C12 . . 119.4(2) ?
    C14 C13 C22 . . 123.2(2) ?
    C12 C13 C22 . . 117.2(2) ?
    C15 C14 C13 . . 117.1(2) ?
    C15 C14 C16 . . 120.7(2) ?
    C13 C14 C16 . . 122.2(2) ?
    C14 C15 C11 . . 120.5(2) ?
    C14 C15 H15A . . 119.8 ?
    C11 C15 H15A . . 119.8 ?
    C21 C16 C17 . . 118.9(2) ?
    C21 C16 C14 . . 120.2(2) ?
    C17 C16 C14 . . 120.9(2) ?
    C18 C17 C16 . . 118.8(3) ?
    C18 C17 H17A . . 120.6 ?
    C16 C17 H17A . . 120.6 ?
    C19 C18 F1 . . 118.0(2) ?
    C19 C18 C17 . . 123.5(3) ?
    F1 C18 C17 . . 118.4(3) ?
    C18 C19 C20 . . 117.7(3) ?
    C18 C19 H19A . . 121.1 ?
    C20 C19 H19A . . 121.1 ?
    C21 C20 C19 . . 120.8(3) ?
    C21 C20 H20A . . 119.6 ?
    C19 C20 H20A . . 119.6 ?
    C16 C21 C20 . . 120.2(3) ?
    C16 C21 H21A . . 119.9 ?
    C20 C21 H21A . . 119.9 ?
    N3 C22 C13 . . 175.7(3) ?
    C34 N4 C33 . . 118.28(19) ?
    C34 N5 H5B . . 120.0 ?
    C34 N5 H5C . . 120.0 ?
    H5B N5 H5C . . 120.0 ?
    C32 C23 C24 . . 121.1(2) ?
    C32 C23 H23A . . 119.4 ?
    C24 C23 H23A . . 119.4 ?
    C25 C24 C23 . . 120.7(2) ?
    C25 C24 H24A . . 119.6 ?
    C23 C24 H24A . . 119.6 ?
    C24 C25 C26 . . 120.7(2) ?
    C24 C25 H25A . . 119.7 ?
    C26 C25 H25A . . 119.7 ?
    C25 C26 C27 . . 121.6(2) ?
    C25 C26 C31 . . 119.2(2) ?
    C27 C26 C31 . . 119.2(2) ?
    C28 C27 C26 . . 121.4(3) ?
    C28 C27 H27A . . 119.3 ?
    C26 C27 H27A . . 119.3 ?
    C27 C28 C29 . . 119.3(3) ?
    C27 C28 H28A . . 120.3 ?
    C29 C28 H28A . . 120.3 ?
    C30 C29 C28 . . 121.1(3) ?
    C30 C29 H29A . . 119.4 ?
    C28 C29 H29A . . 119.4 ?
    C29 C30 C31 . . 121.1(2) ?
    C29 C30 H30A . . 119.4 ?
    C31 C30 H30A . . 119.4 ?
    C30 C31 C26 . . 117.5(2) ?
    C30 C31 C32 . . 123.5(2) ?
    C26 C31 C32 . . 118.9(2) ?
    C23 C32 C31 . . 119.2(2) ?
    C23 C32 C33 . . 119.3(2) ?
    C31 C32 C33 . . 121.5(2) ?
    N4 C33 C37 . . 122.6(2) ?
    N4 C33 C32 . . 116.09(19) ?
    C37 C33 C32 . . 121.3(2) ?
    N4 C34 N5 . . 116.6(2) ?
    N4 C34 C35 . . 122.0(2) ?
    N5 C34 C35 . . 121.4(2) ?
    C36 C35 C34 . . 119.4(2) ?
    C36 C35 C44 . . 123.1(2) ?
    C34 C35 C44 . . 117.4(2) ?
    C37 C36 C35 . . 117.7(2) ?
    C37 C36 C38 . . 121.8(2) ?
    C35 C36 C38 . . 120.5(2) ?
    C36 C37 C33 . . 119.9(2) ?
    C36 C37 H37A . . 120.1 ?
    C33 C37 H37A . . 120.1 ?
    C43 C38 C39 . . 119.1(2) ?
    C43 C38 C36 . . 120.5(2) ?
    C39 C38 C36 . . 120.4(2) ?
    C40 C39 C38 . . 118.1(3) ?
    C40 C39 H39A . . 120.9 ?
    C38 C39 H39A . . 120.9 ?
    F2 C40 C41 . . 119.0(3) ?
    F2 C40 C39 . . 117.7(4) ?
    C41 C40 C39 . . 123.3(3) ?
    C42 C41 C40 . . 118.1(3) ?
    C42 C41 H41A . . 121.0 ?
    C40 C41 H41A . . 121.0 ?
    C41 C42 C43 . . 120.5(3) ?
    C41 C42 H42A . . 119.7 ?
    C43 C42 H42A . . 119.7 ?
    C38 C43 C42 . . 120.9(3) ?
    C38 C43 H43A . . 119.6 ?
    C42 C43 H43A . . 119.6 ?
    N6 C44 C35 . . 175.1(3) ?
loop_
    _geom_torsion_atom_site_label_1
    _geom_torsion_atom_site_label_2
    _geom_torsion_atom_site_label_3
    _geom_torsion_atom_site_label_4
    _geom_torsion_site_symmetry_1
    _geom_torsion_site_symmetry_2
    _geom_torsion_site_symmetry_3
    _geom_torsion_site_symmetry_4
    _geom_torsion
    _geom_torsion_publ_flag
    C10 C1 C2 C3 . . . . -0.9(4) ?
    C1 C2 C3 C4 . . . . -0.8(4) ?
    C2 C3 C4 C5 . . . . -178.9(3) ?
    C2 C3 C4 C9 . . . . 0.7(4) ?
    C3 C4 C5 C6 . . . . 179.5(3) ?
    C9 C4 C5 C6 . . . . -0.1(4) ?
    C4 C5 C6 C7 . . . . -1.6(5) ?
    C5 C6 C7 C8 . . . . 1.5(5) ?
    C6 C7 C8 C9 . . . . 0.4(4) ?
    C7 C8 C9 C4 . . . . -2.1(4) ?
    C7 C8 C9 C10 . . . . 179.3(2) ?
    C3 C4 C9 C8 . . . . -177.6(2) ?
    C5 C4 C9 C8 . . . . 2.0(4) ?
    C3 C4 C9 C10 . . . . 1.0(3) ?
    C5 C4 C9 C10 . . . . -179.4(2) ?
    C2 C1 C10 C9 . . . . 2.6(4) ?
    C2 C1 C10 C11 . . . . -175.8(2) ?
    C8 C9 C10 C1 . . . . 175.9(2) ?
    C4 C9 C10 C1 . . . . -2.6(3) ?
    C8 C9 C10 C11 . . . . -5.8(4) ?
    C4 C9 C10 C11 . . . . 175.7(2) ?
    C12 N1 C11 C15 . . . . 1.4(4) ?
    C12 N1 C11 C10 . . . . -176.9(2) ?
    C1 C10 C11 N1 . . . . 123.8(2) ?
    C9 C10 C11 N1 . . . . -54.6(3) ?
    C1 C10 C11 C15 . . . . -54.6(3) ?
    C9 C10 C11 C15 . . . . 127.1(3) ?
    C11 N1 C12 N2 . . . . 176.6(2) ?
    C11 N1 C12 C13 . . . . -4.0(4) ?
    N1 C12 C13 C14 . . . . 3.4(4) ?
    N2 C12 C13 C14 . . . . -177.2(2) ?
    N1 C12 C13 C22 . . . . 179.5(2) ?
    N2 C12 C13 C22 . . . . -1.1(4) ?
    C12 C13 C14 C15 . . . . -0.1(3) ?
    C22 C13 C14 C15 . . . . -175.9(2) ?
    C12 C13 C14 C16 . . . . 179.2(2) ?
    C22 C13 C14 C16 . . . . 3.3(4) ?
    C13 C14 C15 C11 . . . . -2.4(3) ?
    C16 C14 C15 C11 . . . . 178.4(2) ?
    N1 C11 C15 C14 . . . . 1.8(4) ?
    C10 C11 C15 C14 . . . . -179.9(2) ?
    C15 C14 C16 C21 . . . . 46.0(3) ?
    C13 C14 C16 C21 . . . . -133.2(3) ?
    C15 C14 C16 C17 . . . . -132.4(3) ?
    C13 C14 C16 C17 . . . . 48.4(3) ?
    C21 C16 C17 C18 . . . . -0.9(4) ?
    C14 C16 C17 C18 . . . . 177.5(2) ?
    C16 C17 C18 C19 . . . . 1.5(4) ?
    C16 C17 C18 F1 . . . . -178.9(2) ?
    F1 C18 C19 C20 . . . . 179.7(3) ?
    C17 C18 C19 C20 . . . . -0.7(5) ?
    C18 C19 C20 C21 . . . . -0.7(5) ?
    C17 C16 C21 C20 . . . . -0.5(4) ?
    C14 C16 C21 C20 . . . . -178.8(3) ?
    C19 C20 C21 C16 . . . . 1.3(4) ?
    C14 C13 C22 N3 . . . . 161(4) ?
    C12 C13 C22 N3 . . . . -15(4) ?
    C32 C23 C24 C25 . . . . 0.1(4) ?
    C23 C24 C25 C26 . . . . -1.8(4) ?
    C24 C25 C26 C27 . . . . -178.9(3) ?
    C24 C25 C26 C31 . . . . 0.0(4) ?
    C25 C26 C27 C28 . . . . 175.7(3) ?
    C31 C26 C27 C28 . . . . -3.2(4) ?
    C26 C27 C28 C29 . . . . -1.3(5) ?
    C27 C28 C29 C30 . . . . 3.2(5) ?
    C28 C29 C30 C31 . . . . -0.5(4) ?
    C29 C30 C31 C26 . . . . -3.9(4) ?
    C29 C30 C31 C32 . . . . 179.6(2) ?
    C25 C26 C31 C30 . . . . -173.3(2) ?
    C27 C26 C31 C30 . . . . 5.6(3) ?
    C25 C26 C31 C32 . . . . 3.4(3) ?
    C27 C26 C31 C32 . . . . -177.7(2) ?
    C24 C23 C32 C31 . . . . 3.4(4) ?
    C24 C23 C32 C33 . . . . -176.0(2) ?
    C30 C31 C32 C23 . . . . 171.4(2) ?
    C26 C31 C32 C23 . . . . -5.1(3) ?
    C30 C31 C32 C33 . . . . -9.3(3) ?
    C26 C31 C32 C33 . . . . 174.3(2) ?
    C34 N4 C33 C37 . . . . -1.9(3) ?
    C34 N4 C33 C32 . . . . 178.9(2) ?
    C23 C32 C33 N4 . . . . 131.0(2) ?
    C31 C32 C33 N4 . . . . -48.3(3) ?
    C23 C32 C33 C37 . . . . -48.2(3) ?
    C31 C32 C33 C37 . . . . 132.4(2) ?
    C33 N4 C34 N5 . . . . 179.6(2) ?
    C33 N4 C34 C35 . . . . -1.4(4) ?
    N4 C34 C35 C36 . . . . 3.9(4) ?
    N5 C34 C35 C36 . . . . -177.1(2) ?
    N4 C34 C35 C44 . . . . -171.9(2) ?
    N5 C34 C35 C44 . . . . 7.1(4) ?
    C34 C35 C36 C37 . . . . -3.0(3) ?
    C44 C35 C36 C37 . . . . 172.5(2) ?
    C34 C35 C36 C38 . . . . 177.8(2) ?
    C44 C35 C36 C38 . . . . -6.7(4) ?
    C35 C36 C37 C33 . . . . -0.1(3) ?
    C38 C36 C37 C33 . . . . 179.1(2) ?
    N4 C33 C37 C36 . . . . 2.7(4) ?
    C32 C33 C37 C36 . . . . -178.2(2) ?
    C37 C36 C38 C43 . . . . -51.8(3) ?
    C35 C36 C38 C43 . . . . 127.4(3) ?
    C37 C36 C38 C39 . . . . 129.1(3) ?
    C35 C36 C38 C39 . . . . -51.7(3) ?
    C43 C38 C39 C40 . . . . -0.2(4) ?
    C36 C38 C39 C40 . . . . 179.0(3) ?
    C38 C39 C40 F2 . . . . 179.4(3) ?
    C38 C39 C40 C41 . . . . -1.1(5) ?
    F2 C40 C41 C42 . . . . -178.8(3) ?
    C39 C40 C41 C42 . . . . 1.6(5) ?
    C40 C41 C42 C43 . . . . -0.9(5) ?
    C39 C38 C43 C42 . . . . 0.8(4) ?
    C36 C38 C43 C42 . . . . -178.3(3) ?
    C41 C42 C43 C38 . . . . -0.3(5) ?
    C36 C35 C44 N6 . . . . -156(3) ?
    C34 C35 C44 N6 . . . . 19(3) ?
loop_
    _geom_hbond_atom_site_label_D
    _geom_hbond_atom_site_label_H
    _geom_hbond_atom_site_label_A
    _geom_hbond_site_symmetry_A
    _geom_hbond_distance_DH
    _geom_hbond_distance_HA
    _geom_hbond_distance_DA
    _geom_hbond_angle_DHA
    _geom_hbond_publ_flag
    N2 H2A N4 1_455 0.86 2.30 3.108(3) 157 yes
    N5 H5B N1 1_655 0.86 2.25 3.031(3) 152 yes
    C8 H8A N1 . 0.93 2.59 3.094(3) 114 ?
    C30 H30A N4 . 0.93 2.53 3.017(3) 113 ?
data_global
_journal_date_recd_electronic     2010-11-07
_journal_date_accepted     2010-11-19
_journal_name_full     'Acta Crystallographica, Section E'
_journal_year     2010
_journal_volume     66
_journal_issue     12
_journal_page_first     o3291
_journal_page_last     o3291
_journal_paper_category     QO
_journal_coeditor_code     PV2356
_publ_contact_author_name     'Professor Jia-Ying Xu'
_publ_contact_author_address
;
'Jia-Ying Xu'
College of Chemical and Biological Engineering
Yancheng Institute of Technology
Yinbing Road No.9 Yancheng
Yancheng 224051
People's Republic of China
;
_publ_contact_author_email     'xujiaying-1984@163.com'
_publ_section_title
;
2-Amino-4-(3-fluorophenyl)-6-(naphthalen-1-yl)pyridine-3-carbonitrile
;
loop_
    _publ_author_name
    _publ_author_address
    'Jia-Ying Xu'
;
College of Chemical and Biological Engineering
Yancheng Institute of Technology
Yinbing Road No. 9 Yancheng
Yancheng 224051
People's Republic of China
;
    'Zhao-Chang Gao'
;
Department of Chemical Engineering
Yancheng College of Textile Technology
Yancheng 224051
People's Republic of China
;
    'Kai-Jin Sun'
;
Department of Chemical Engineering
Yancheng College of Textile Technology
Yancheng 224051
People's Republic of China
;
    'Wei-Hua Cheng'
;
Department of Chemical Engineering
Yancheng College of Textile Technology
Yancheng 224051
People's Republic of China
;
