# Supplementary material for: 2-Amino-4-(3-fluoro­phen­yl)-6-(naphthalen-1-yl)pyridine-3-carbonitrile
Source: Acta Crystallogr Sect E Struct Rep Online. 2010 Nov 24;66(Pt 12):o3291. doi: 10.1107/S1600536810048257 (PMC3011742; doi:10.1107/S1600536810048257)
Supplement: Supplementary file 2 [file e-66-o3291-Isup2.hkl]

# 
# h,k,l, Fc-squared, Fo-squared, sigma(Fo-squared) and status flag 
# 
data_I
_shelx_title ' X in P-1' 
_shelx_refln_list_code          4 
_shelx_F_calc_maximum      182.61 
_exptl_crystal_F_000       704.00 
_reflns_d_resolution_high  0.8293 
 
loop_ 
 _symmetry_equiv_pos_as_xyz 
 'x, y, z' 
 '-x, -y, -z' 
 
_cell_length_a    11.7500 
_cell_length_b    12.7030 
_cell_length_c    13.4570 
_cell_angle_alpha  73.330 
_cell_angle_beta   86.820 
_cell_angle_gamma  63.980 
 
_shelx_F_squared_multiplier     1.000 
 
loop_ 
 _refln_index_h 
 _refln_index_k 
 _refln_index_l 
 _refln_F_squared_calc 
 _refln_F_squared_meas 
 _refln_F_squared_sigma 
 _refln_observed_status 
   1   0   0     4945.98     4557.90     68.43 o 
   2   0   0     6004.36     4946.77     97.65 o 
   3   0   0     6292.26     5778.09    127.91 o 
   4   0   0      900.71      858.27     13.50 o 
   5   0   0       17.95       20.09      3.30 o 
   6   0   0        6.77        1.19      3.23 o 
   7   0   0       23.29       26.76      4.85 o 
   8   0   0      246.35      244.31     11.61 o 
   9   0   0      328.39      360.99     14.99 o 
  10   0   0      616.64      646.38     21.70 o 
  11   0   0      137.48      145.34     12.51 o 
  12   0   0        1.58        0.00      6.88 o 
 -12   1   0        2.94        9.90      7.02 o 
 -11   1   0        0.16       -6.60      6.60 o 
 -10   1   0       99.08      108.85     10.68 o 
  -9   1   0       35.25       38.78      6.74 o 
  -8   1   0       12.31       11.38      5.62 o 
  -7   1   0       15.05       14.47      4.50 o 
  -6   1   0        0.53       -0.98      3.09 o 
  -5   1   0      253.34      271.46      9.22 o 
  -4   1   0      180.01      190.72      7.25 o 
  -3   1   0     2335.25     2152.57     19.96 o 
  -2   1   0     5414.31     4885.43    108.73 o 
  -1   1   0      560.59      502.88      6.50 o 
   0   1   0     3167.82     2762.58     45.26 o 
   1   1   0       20.39       18.00      1.41 o 
   2   1   0     7155.79     6569.21    108.47 o 
   3   1   0     6835.71     6025.89    125.33 o 
   4   1   0       60.70       71.42      3.94 o 
   5   1   0      326.42      293.22      8.53 o 
   6   1   0        0.75        0.56      2.46 o 
   7   1   0       75.09       64.23      6.11 o 
   8   1   0       23.44       16.02      4.43 o 
   9   1   0      487.28      465.27     17.26 o 
  10   1   0      195.09      182.87     11.60 o 
  11   1   0       17.17       20.72      6.11 o 
  12   1   0       22.33       17.91      7.59 o 
  13   1   0        1.02       -6.18      7.80 o 
 -11   2   0        5.86       -0.70      8.08 o 
 -10   2   0       18.23       26.83      7.52 o 
  -9   2   0        0.03       -5.55      5.55 o 
  -8   2   0      100.29      109.35      9.28 o 
  -7   2   0        3.52        8.57      4.92 o 
  -6   2   0       40.33       46.09      4.99 o 
  -5   2   0      950.10      956.54     18.27 o 
  -4   2   0       87.73      103.61      6.05 o 
  -3   2   0        0.06        2.25      2.04 o 
  -2   2   0     2690.89     2513.01     20.97 o 
  -1   2   0     1159.47     1042.18     11.71 o 
   0   2   0     3321.38     2803.34     77.58 o 
   1   2   0      409.19      340.13      5.54 o 
   2   2   0     8102.61     7911.00    127.42 o 
   3   2   0      623.23      539.59      8.81 o 
   4   2   0     3051.45     2945.12     23.65 o 
   5   2   0       60.37       69.44      4.57 o 
   6   2   0        3.51        7.30      3.02 o 
   7   2   0       80.28       81.10      6.40 o 
   8   2   0       21.55       24.51      5.06 o 
   9   2   0       93.87       95.85      8.22 o 
  10   2   0       63.89       52.27      7.66 o 
  11   2   0      242.86      248.87     14.35 o 
  12   2   0      100.25       91.49      9.77 o 
  13   2   0        4.56        0.00      6.81 o 
 -11   3   0        0.08       11.59      6.39 o 
 -10   3   0        2.47       -7.59      7.59 o 
  -9   3   0       32.44       45.66      8.08 o 
  -8   3   0        0.34        5.34      4.71 o 
  -7   3   0       26.45       24.37      5.13 o 
  -6   3   0        2.69        5.27      3.72 o 
  -5   3   0      106.47      114.01      7.52 o 
  -4   3   0     1330.80     1385.12     21.67 o 
  -3   3   0      948.11      915.99     15.96 o 
  -2   3   0      111.46       96.07      4.99 o 
  -1   3   0      423.51      367.21      8.20 o 
   0   3   0     4111.83     3740.08    134.10 o 
   1   3   0       68.14       59.78      3.38 o 
   2   3   0       61.69       62.51      3.45 o 
   3   3   0     8862.49     8491.09    159.88 o 
   4   3   0        9.11        4.57      2.53 o 
   5   3   0     1020.46     1001.15     15.56 o 
   6   3   0       13.82       14.26      3.51 o 
   7   3   0       53.45       36.40      4.85 o 
   8   3   0        0.16       -2.60      3.51 o 
   9   3   0       26.52       25.99      4.64 o 
  10   3   0       16.90       29.85      5.69 o 
  11   3   0       55.74       53.88      8.43 o 
  12   3   0       19.96       20.58      7.59 o 
  13   3   0        9.93       -7.23      8.01 o 
 -10   4   0       45.59       57.04      9.41 o 
  -9   4   0       17.77       19.81      7.59 o 
  -8   4   0        9.07       14.61      5.97 o 
  -7   4   0      238.22      253.95     13.15 o 
  -6   4   0       10.78       11.31      4.85 o 
  -5   4   0       53.97       43.49      6.04 o 
  -4   4   0       63.13       61.98      5.55 o 
  -3   4   0      143.24      159.35      7.74 o 
  -2   4   0      565.91      592.98     12.71 o 
  -1   4   0      257.77      287.20      8.31 o 
   0   4   0      218.89      186.94      8.31 o 
   1   4   0      931.92      814.86     12.31 o 
   2   4   0      474.41      409.54      8.70 o 
   3   4   0      261.12      246.98      7.05 o 
   4   4   0       76.94       84.57      4.85 o 
   5   4   0       13.91       13.91      2.95 o 
   6   4   0      668.26      694.05     14.63 o 
   7   4   0      141.71      155.04      8.37 o 
   8   4   0        9.86        5.62      3.23 o 
   9   4   0      174.84      167.48     10.27 o 
  10   4   0      154.16      152.05     10.05 o 
  11   4   0       23.68       42.29      7.31 o 
  12   4   0        6.70       18.26      5.90 o 
  13   4   0       12.65       22.62      7.59 o 
  -9   5   0       30.85       25.85      9.13 o 
  -8   5   0        8.17       -7.23      7.23 o 
  -7   5   0       15.34        8.01      7.80 o 
  -6   5   0       20.08       26.27      6.18 o 
  -5   5   0        2.01        4.00      4.14 o 
  -4   5   0       76.08       79.76      6.89 o 
  -3   5   0        0.91        0.35      3.37 o 
  -2   5   0      367.84      364.26     11.55 o 
  -1   5   0        1.27        7.16      3.16 o 
   0   5   0     1028.29     1035.20     24.42 o 
   1   5   0       23.62       24.17      3.23 o 
   2   5   0        3.63        0.42      2.32 o 
   3   5   0      167.20      142.64      6.12 o 
   4   5   0      358.59      345.90      9.66 o 
   5   5   0      171.23      163.99      7.32 o 
   6   5   0      769.48      800.04     16.12 o 
   7   5   0      225.50      238.37      9.92 o 
   8   5   0      181.87      181.22      9.85 o 
   9   5   0       35.60       31.12      5.76 o 
  10   5   0       14.32       17.63      6.25 o 
  11   5   0        1.46       11.59      5.34 o 
  12   5   0       16.06       24.86      5.41 o 
  13   5   0       22.22       20.93      8.01 o 
  14   5   0       14.32       14.82      8.57 o 
  -9   6   0        6.02       -0.77      6.32 o 
  -8   6   0        0.29        2.81      6.60 o 
  -7   6   0       65.13       73.07      9.06 o 
  -6   6   0        0.82        0.00      4.99 o 
  -5   6   0       26.83       17.07      6.25 o 
  -4   6   0      285.56      272.71     12.66 o 
  -3   6   0       55.11       36.68      5.90 o 
  -2   6   0      251.35      241.56     10.55 o 
  -1   6   0        1.91        6.39      3.16 o 
   0   6   0       22.63       20.97      2.80 o 
   1   6   0      394.37      401.89     11.14 o 
   2   6   0       62.60       69.64      4.64 o 
   3   6   0      161.71      148.78      6.82 o 
   4   6   0       51.00       47.36      4.64 o 
   5   6   0      268.80      265.06      9.57 o 
   6   6   0        1.68       10.75      3.16 o 
   7   6   0      343.95      333.56     11.90 o 
   8   6   0       16.27       14.54      5.13 o 
   9   6   0       67.19       70.75      7.31 o 
  10   6   0        2.06        1.47      4.14 o 
  11   6   0       16.55       12.78      6.67 o 
  12   6   0       50.11       47.91      7.59 o 
  13   6   0       72.97       77.77     10.19 o 
  14   6   0       49.08       68.00      9.98 o 
  -8   7   0       17.81       15.38      8.08 o 
  -7   7   0        0.28       -6.88      6.88 o 
  -6   7   0       63.18       59.51      8.50 o 
  -5   7   0       93.06       73.92      9.35 o 
  -4   7   0       37.01       36.53      5.83 o 
  -3   7   0       19.52       25.15      5.76 o 
  -2   7   0        5.75        7.87      4.07 o 
  -1   7   0       47.01       41.10      5.48 o 
   0   7   0       21.77       18.50      2.83 o 
   1   7   0       13.76       18.82      3.79 o 
   2   7   0      758.62      727.03     16.19 o 
   3   7   0      540.02      481.33     13.05 o 
   4   7   0        5.63        4.07      3.23 o 
   5   7   0       18.13       25.71      4.43 o 
   6   7   0       32.85       42.78      4.78 o 
   7   7   0      238.05      230.97     10.27 o 
   8   7   0        0.96       -2.11      4.71 o 
   9   7   0       26.43       34.91      5.13 o 
  10   7   0       35.94       43.83      6.53 o 
  11   7   0       48.82       43.06      7.66 o 
  12   7   0       91.81       97.53     10.19 o 
  13   7   0        1.81       -2.81      6.25 o 
  14   7   0        0.09       -2.32      7.23 o 
  -7   8   0        3.19        7.66      7.44 o 
  -6   8   0       14.05       19.46      6.95 o 
  -5   8   0       17.33       25.85      7.23 o 
  -4   8   0        0.68        1.76      5.69 o 
  -3   8   0       82.62       73.01      8.71 o 
  -2   8   0       43.48       31.89      6.04 o 
  -1   8   0        4.51       -0.91      4.21 o 
   0   8   0       56.98       45.55      4.52 o 
   1   8   0      156.35      154.75      8.58 o 
   2   8   0        3.48       10.96      2.81 o 
   3   8   0       14.53       15.73      3.65 o 
   4   8   0        3.91       -3.58      3.79 o 
   5   8   0       97.12       90.52      6.75 o 
   6   8   0        1.61       10.82      3.51 o 
   7   8   0        6.47       11.10      3.72 o 
   8   8   0        0.00        4.42      3.86 o 
   9   8   0       13.31        6.25      5.48 o 
  10   8   0       39.47       34.49      6.60 o 
  11   8   0      186.44      172.73     12.72 o 
  12   8   0       62.11       71.94      9.27 o 
  13   8   0        4.76       -0.70      6.25 o 
  14   8   0        2.11       14.05      6.04 o 
  -6   9   0        1.18       -5.41      7.73 o 
  -5   9   0        6.05       -7.09      7.09 o 
  -4   9   0        8.69        6.46      7.30 o 
  -3   9   0       43.71       42.50      7.24 o 
  -2   9   0        3.33        9.20      4.92 o 
  -1   9   0        5.42       12.57      4.07 o 
   0   9   0        2.27        5.16      4.25 o 
   1   9   0      214.32      216.26     11.46 o 
   2   9   0      162.35      174.43     10.41 o 
   3   9   0        0.32        9.48      3.51 o 
   4   9   0      111.16      107.18      8.22 o 
   5   9   0        5.97        7.09      3.79 o 
   6   9   0       36.69       48.05      6.18 o 
   7   9   0       16.66       22.55      5.20 o 
   8   9   0       72.00       63.24      7.87 o 
   9   9   0       20.87       15.94      6.32 o 
  10   9   0        2.64        6.11      4.71 o 
  11   9   0       54.26       49.74      8.08 o 
  12   9   0        1.94       15.24      5.62 o 
  13   9   0        1.13       -7.23      7.37 o 
  -5  10   0        0.32       -5.48      6.88 o 
  -4  10   0       18.95       44.60      7.73 o 
  -3  10   0       14.10       11.94      7.30 o 
  -2  10   0       31.07       25.22      6.67 o 
  -1  10   0        1.11        5.69      4.78 o 
   0  10   0       74.73       75.16      6.04 o 
   1  10   0       52.50       32.53      6.88 o 
   2  10   0       22.77       23.39      5.83 o 
   3  10   0       15.95       12.78      5.27 o 
   4  10   0       92.75       81.30      8.50 o 
   5  10   0       64.46       65.20      7.45 o 
   6  10   0      374.52      380.46     15.63 o 
   7  10   0       61.33       59.02      8.57 o 
   8  10   0       85.83       92.19      8.71 o 
   9  10   0        2.81        6.60      5.06 o 
  10  10   0        0.24        2.95      5.41 o 
  11  10   0       10.50       12.08      7.16 o 
  12  10   0        1.70        2.11      6.67 o 
  13  10   0        7.95        8.99      5.76 o 
  -3  11   0       34.35       29.01     10.54 o 
  -2  11   0        0.23        4.85      5.90 o 
  -1  11   0       80.60       75.04      9.56 o 
   0  11   0       13.65       21.88      4.76 o 
   1  11   0       41.18       31.19      7.52 o 
   2  11   0        0.27        0.00      5.06 o 
   3  11   0      205.81      215.37     12.37 o 
   4  11   0       11.96       22.19      6.25 o 
   5  11   0        0.41       -3.72      6.04 o 
   6  11   0      126.98      121.73     10.54 o 
   7  11   0      144.02      136.36     10.82 o 
   8  11   0       25.24       38.07      6.67 o 
   9  11   0       34.96       57.25      7.45 o 
  10  11   0       15.07        8.22      6.25 o 
  11  11   0        4.26        7.44      6.60 o 
  12  11   0        6.27       15.87      6.53 o 
  13  11   0        7.90        7.02      6.18 o 
  -2  12   0      145.81      150.18     14.27 o 
  -1  12   0       58.15       75.59      9.84 o 
   0  12   0        0.80        5.62      3.94 o 
   1  12   0       25.22       30.70      7.31 o 
   2  12   0        9.49       14.40      6.46 o 
   3  12   0      176.81      177.57     13.57 o 
   4  12   0       41.72       41.09      8.71 o 
   5  12   0       23.08       23.04      6.39 o 
   6  12   0       44.45       57.67      8.64 o 
   7  12   0       19.04       32.03      7.09 o 
   8  12   0      111.70      118.83     11.31 o 
   9  12   0        2.47       -2.60      5.97 o 
  10  12   0       14.73       19.67      7.02 o 
  11  12   0        0.19       -5.76      6.46 o 
  12  12   0        1.42       -4.57      7.23 o 
   0  13   0       69.19       67.37      7.67 o 
   1  13   0        0.20        9.55      6.25 o 
   2  13   0       16.63       17.63      7.16 o 
   3  13   0        8.40       14.33      5.90 o 
   4  13   0       87.11      119.66     10.82 o 
   5  13   0        0.00        1.97      5.97 o 
   6  13   0       14.74       17.14      7.09 o 
   7  13   0      128.64      136.19     12.23 o 
   8  13   0       60.43       72.22      9.98 o 
   9  13   0       16.23       13.35      7.73 o 
  10  13   0        2.47       14.61      5.48 o 
  11  13   0        0.31       -3.86      7.09 o 
   3  14   0        3.91       13.77      7.23 o 
   4  14   0        0.42        3.02      7.44 o 
   5  14   0       39.09       52.96     10.68 o 
   6  14   0      157.96      165.59     14.97 o 
   7  14   0       26.04       30.20      9.20 o 
   8  14   0        1.47       12.71      5.76 o 
   9  14   0        6.64        7.66      7.87 o 
  -8 -14   1        6.21       11.52      8.29 o 
  -7 -14   1        8.02        9.83      7.73 o 
  -6 -14   1      113.26      136.67     13.84 o 
  -5 -14   1       54.82       85.00     11.38 o 
  -4 -14   1        0.69        4.64      7.51 o 
 -10 -13   1        8.89        8.29      7.52 o 
  -9 -13   1        0.23        8.64      5.90 o 
  -8 -13   1        8.05       14.05      7.16 o 
  -7 -13   1       70.73       75.03      9.84 o 
  -6 -13   1       22.37       29.29      8.71 o 
  -5 -13   1       57.04       61.40      9.34 o 
  -4 -13   1        7.94       15.87      7.30 o 
  -3 -13   1        3.63       -7.44      7.44 o 
  -2 -13   1        1.31        8.71      6.18 o 
  -1 -13   1        2.68        6.81      5.69 o 
 -12 -12   1        4.21        1.55      6.95 o 
 -11 -12   1       19.65       13.98      8.29 o 
 -10 -12   1       12.65        1.40      7.30 o 
  -9 -12   1       22.29       20.58      6.53 o 
  -8 -12   1        5.78        8.36      6.11 o 
  -7 -12   1      110.22      137.87     10.89 o 
  -6 -12   1        0.51        9.20      5.69 o 
  -5 -12   1        0.36       -1.83      5.48 o 
  -4 -12   1       19.72       13.56      7.52 o 
  -3 -12   1       89.71       92.47     10.61 o 
  -2 -12   1       40.38       35.69      9.13 o 
  -1 -12   1       10.90       16.86      7.02 o 
   0 -12   1        0.31        0.24      4.05 o 
   1 -12   1       36.84       51.00     10.12 o 
 -12 -11   1        5.90        5.90      7.30 o 
 -11 -11   1       13.65        2.74      6.88 o 
 -10 -11   1        5.02        4.57      6.60 o 
  -9 -11   1       43.11       46.01      7.45 o 
  -8 -11   1       39.85       48.61      8.08 o 
  -7 -11   1      115.79       98.39      9.70 o 
  -6 -11   1       64.18       64.64      9.20 o 
  -5 -11   1        1.50       10.96      5.41 o 
  -4 -11   1       78.82       80.10      9.63 o 
  -3 -11   1       15.75       16.15      6.53 o 
  -2 -11   1       55.65       60.91      7.66 o 
  -1 -11   1        0.00       -4.21      6.88 o 
   0 -11   1        6.21        5.83      5.02 o 
   1 -11   1        5.57        8.71      6.95 o 
   2 -11   1       17.27       12.85      7.16 o 
   3 -11   1       18.33        7.66      8.92 o 
 -13 -10   1       16.56       19.81      8.01 o 
 -12 -10   1       21.81       11.94      7.09 o 
 -11 -10   1       15.30       19.53      7.80 o 
 -10 -10   1       55.68       44.26      8.57 o 
  -9 -10   1       20.73       19.32      6.88 o 
  -8 -10   1        0.36        0.00      5.13 o 
  -7 -10   1      219.71      234.03     12.80 o 
  -6 -10   1      134.09      132.00     10.75 o 
  -5 -10   1        8.45       16.08      5.76 o 
  -4 -10   1        0.35        0.00      5.20 o 
  -3 -10   1        8.18        1.97      4.92 o 
  -2 -10   1      124.75      114.91      9.98 o 
  -1 -10   1       21.18       27.39      6.39 o 
   0 -10   1        3.30        2.81      3.83 o 
   1 -10   1        9.69        5.90      6.60 o 
   2 -10   1       80.15       69.84      8.71 o 
   3 -10   1        0.89        0.00      5.83 o 
   4 -10   1       27.62       24.44      7.38 o 
 -13  -9   1       12.35       28.73      7.09 o 
 -12  -9   1       44.67       43.13      9.98 o 
 -11  -9   1        3.77       -1.26      6.39 o 
 -10  -9   1        1.71        8.57      5.34 o 
  -9  -9   1       36.02       32.81      7.09 o 
  -8  -9   1        7.13       13.84      4.92 o 
  -7  -9   1      200.25      213.56     12.02 o 
  -6  -9   1       60.84       62.39      7.03 o 
  -5  -9   1       62.18       62.74      7.38 o 
  -4  -9   1       37.68       32.10      6.81 o 
  -3  -9   1      269.49      246.95     11.75 o 
  -2  -9   1      128.96      124.76      9.14 o 
  -1  -9   1       52.07       55.36      6.96 o 
   0  -9   1        0.19        4.95      5.37 o 
   1  -9   1       65.43       70.89      8.01 o 
   2  -9   1      143.08      147.81     11.18 o 
   3  -9   1        2.90        9.13      5.06 o 
   4  -9   1        0.63       -1.97      5.97 o 
   5  -9   1        7.12        6.53      7.44 o 
 -13  -8   1        3.00        5.76      5.90 o 
 -12  -8   1        0.10        1.97      5.20 o 
 -11  -8   1       13.29       26.69      6.11 o 
 -10  -8   1       48.53       34.63      7.24 o 
  -9  -8   1        3.14        8.92      4.71 o 
  -8  -8   1        0.77       -0.91      4.71 o 
  -7  -8   1       85.34       85.87      7.73 o 
  -6  -8   1      255.16      279.52     11.96 o 
  -5  -8   1        8.03        6.11      3.93 o 
  -4  -8   1        6.56        1.12      4.14 o 
  -3  -8   1       57.55       62.18      6.11 o 
  -2  -8   1       48.88       43.28      5.83 o 
  -1  -8   1        0.02       -1.62      4.07 o 
   0  -8   1       34.37       26.00      3.81 o 
   1  -8   1       39.75       37.79      6.95 o 
   2  -8   1        0.12       -5.55      5.55 o 
   3  -8   1       18.89       14.05      6.11 o 
   4  -8   1        2.95        3.58      4.78 o 
   5  -8   1       11.89       10.39      6.11 o 
   6  -8   1       28.78       33.58      8.15 o 
 -14  -7   1        1.12       -4.71      6.88 o 
 -13  -7   1        0.84        4.21      6.25 o 
 -12  -7   1       75.62       81.57     10.19 o 
 -11  -7   1        1.26        4.00      5.69 o 
 -10  -7   1       19.37       11.45      6.46 o 
  -9  -7   1       38.26       41.38      6.18 o 
  -8  -7   1        2.39        6.39      4.00 o 
  -7  -7   1        6.13        3.93      3.79 o 
  -6  -7   1        1.54        1.05      3.72 o 
  -5  -7   1      166.13      191.84      9.07 o 
  -4  -7   1      359.43      399.02     12.33 o 
  -3  -7   1      409.20      441.76     12.83 o 
  -2  -7   1       30.41       23.60      4.64 o 
  -1  -7   1       26.40       28.31      4.92 o 
   0  -7   1      113.15      119.62      5.62 o 
   1  -7   1      164.84      175.01      9.77 o 
   2  -7   1        4.19        9.06      3.58 o 
   3  -7   1        0.22       -1.40      4.71 o 
   4  -7   1        0.95       -5.27      5.62 o 
   5  -7   1        0.02        1.76      6.11 o 
   6  -7   1       13.03       16.08      6.53 o 
   7  -7   1        2.53        0.70      6.11 o 
 -14  -6   1        1.03        3.09      7.02 o 
 -13  -6   1       12.19       10.54      7.16 o 
 -12  -6   1        0.16       -3.79      5.97 o 
 -11  -6   1        1.97        4.49      5.06 o 
 -10  -6   1       37.56       39.83      6.88 o 
  -9  -6   1       22.25       17.56      5.13 o 
  -8  -6   1        6.07        3.23      4.21 o 
  -7  -6   1      199.22      188.08      9.50 o 
  -6  -6   1      152.25      146.97      7.74 o 
  -5  -6   1      525.10      459.43     12.63 o 
  -4  -6   1      515.66      509.39     13.12 o 
  -3  -6   1       91.38       84.42      6.26 o 
  -2  -6   1       27.80       22.62      3.72 o 
  -1  -6   1       11.41       22.97      3.44 o 
   0  -6   1        5.95       -0.33      2.21 o 
   1  -6   1        0.32        3.37      2.39 o 
   2  -6   1      115.02      100.16      7.80 o 
   3  -6   1       44.03       41.87      5.97 o 
   4  -6   1       15.22        0.00      5.76 o 
   5  -6   1       96.77      108.85      9.49 o 
   6  -6   1       37.69       31.26      7.66 o 
   7  -6   1        4.30        5.20      6.74 o 
   8  -6   1        7.96       15.10      7.16 o 
 -14  -5   1        0.00       10.18      7.23 o 
 -13  -5   1       77.69       75.81     10.47 o 
 -12  -5   1       93.52      112.92     11.17 o 
 -11  -5   1      114.80      129.10     10.47 o 
 -10  -5   1      140.55      142.41     10.54 o 
  -9  -5   1        2.63        8.78      4.35 o 
  -8  -5   1       78.79       81.44      7.87 o 
  -7  -5   1        1.76       13.70      4.07 o 
  -6  -5   1      314.27      356.76     11.34 o 
  -5  -5   1      114.32      128.17      6.75 o 
  -4  -5   1      876.42      808.31     15.02 o 
  -3  -5   1        2.99        3.44      2.81 o 
  -2  -5   1       65.57       63.04      4.57 o 
  -1  -5   1      495.97      444.68     10.87 o 
   0  -5   1      739.29      723.89     10.21 o 
   1  -5   1      196.10      183.35      8.02 o 
   2  -5   1      190.14      223.13      9.64 o 
   3  -5   1       48.61       52.48      5.41 o 
   4  -5   1        0.91        7.73      3.72 o 
   5  -5   1       96.27       96.35      8.22 o 
   6  -5   1        1.02       -4.14      6.60 o 
   7  -5   1      338.53      363.82     16.18 o 
   8  -5   1       63.07       62.32      9.48 o 
   9  -5   1        3.31        0.00      7.37 o 
 -13  -4   1      125.90      128.53     12.30 o 
 -12  -4   1        3.54        1.90      6.11 o 
 -11  -4   1      209.89      195.26     12.73 o 
 -10  -4   1        7.55        9.90      5.34 o 
  -9  -4   1       27.73        9.55      5.20 o 
  -8  -4   1       75.86       73.57      6.39 o 
  -7  -4   1      716.89      777.57     17.38 o 
  -6  -4   1      300.06      337.68     10.70 o 
  -5  -4   1      189.33      178.39      7.39 o 
  -4  -4   1     2365.83     2434.70     23.59 o 
  -3  -4   1      910.75      898.74     13.78 o 
  -2  -4   1      443.97      379.19      9.04 o 
  -1  -4   1     1344.88     1212.29     15.72 o 
   0  -4   1      953.57      865.68     18.58 o 
   1  -4   1        0.35       -0.91      2.81 o 
   2  -4   1      683.32      783.37     15.13 o 
   3  -4   1       66.98       57.62      5.55 o 
   4  -4   1       98.07       95.38      7.31 o 
   5  -4   1        6.74        6.11      4.50 o 
   6  -4   1       13.47       22.41      5.27 o 
   7  -4   1       70.29       57.75      8.50 o 
   8  -4   1        0.79       -6.39      6.39 o 
   9  -4   1        3.18        1.33      6.04 o 
  10  -4   1        1.22        1.55      6.46 o 
 -13  -3   1        1.33        0.00      6.60 o 
 -12  -3   1        5.77        3.86      6.67 o 
 -11  -3   1       15.01       28.45      6.46 o 
 -10  -3   1       95.13      102.17      9.77 o 
  -9  -3   1       86.54       96.20      8.36 o 
  -8  -3   1        0.03       -3.37      3.37 o 
  -7  -3   1        5.93        0.63      3.65 o 
  -6  -3   1      123.94       96.75      6.12 o 
  -5  -3   1       81.64       84.21      5.20 o 
  -4  -3   1     2069.81     1843.87     19.75 o 
  -3  -3   1     3587.11     3291.37     24.03 o 
  -2  -3   1      511.02      396.41      7.93 o 
  -1  -3   1     1436.20     1368.01     14.46 o 
   0  -3   1     2254.81     2108.23     20.46 o 
   1  -3   1      209.11      199.46      6.55 o 
   2  -3   1      409.51      404.26      9.88 o 
   3  -3   1     1623.70     1647.70     21.83 o 
   4  -3   1      290.11      285.42     10.28 o 
   5  -3   1       11.87        7.23      5.13 o 
   6  -3   1        1.27        0.42      4.14 o 
   7  -3   1        4.14       -6.11      6.11 o 
   8  -3   1       79.81       67.94      8.64 o 
   9  -3   1      176.63      178.20     13.85 o 
  10  -3   1        9.31       -4.21      8.22 o 
  11  -3   1        3.43       15.66      5.90 o 
 -13  -2   1      100.59      117.90     12.86 o 
 -12  -2   1      181.46      187.69     14.34 o 
 -11  -2   1       35.18       29.29      8.78 o 
 -10  -2   1       31.96       40.60      7.02 o 
  -9  -2   1       60.42       67.10      7.10 o 
  -8  -2   1       50.52       42.44      5.97 o 
  -7  -2   1       30.05       27.26      4.21 o 
  -6  -2   1      395.40      405.82     11.14 o 
  -5  -2   1        0.06       -1.12      2.25 o 
  -4  -2   1       39.52       43.08      3.44 o 
  -3  -2   1     1822.79     1780.44     16.51 o 
  -2  -2   1     7090.40     6569.56    122.87 o 
  -1  -2   1     1461.07     1253.85     11.63 o 
   0  -2   1      572.93      513.99     12.23 o 
   1  -2   1      208.02      172.92      5.29 o 
   2  -2   1       51.50       50.25      3.73 o 
   3  -2   1       93.04       72.98      4.85 o 
   4  -2   1      401.77      391.08     11.00 o 
   5  -2   1      324.00      327.17     11.06 o 
   6  -2   1        4.18        4.49      4.35 o 
   7  -2   1      139.93      143.40      9.70 o 
   8  -2   1        5.58       11.03      4.57 o 
   9  -2   1       56.64       56.76      7.87 o 
  10  -2   1       63.25       54.59      9.13 o 
  11  -2   1       41.65       49.03      9.20 o 
 -13  -1   1       16.56       26.34      7.23 o 
 -12  -1   1       54.80       68.78      9.91 o 
 -11  -1   1       40.92       52.90      8.22 o 
 -10  -1   1      137.82      165.52     10.96 o 
  -9  -1   1       62.49       65.97      8.36 o 
  -8  -1   1        7.87        4.00      4.21 o 
  -7  -1   1       87.24       83.14      6.25 o 
  -6  -1   1      160.32      160.79      7.67 o 
  -5  -1   1        4.91        7.16      2.74 o 
  -4  -1   1      146.84      118.72      5.14 o 
  -3  -1   1      174.38      157.88      5.00 o 
  -2  -1   1        7.05        8.50      1.69 o 
  -1  -1   1     2262.75     2009.01     51.43 o 
   0  -1   1      491.58      500.05      4.24 o 
   1  -1   1     2199.06     1981.32     14.29 o 
   2  -1   1     4047.99     3845.92     99.60 o 
   3  -1   1      912.70      858.49     13.08 o 
   4  -1   1      664.93      675.09     13.16 o 
   5  -1   1        7.08        3.09      3.16 o 
   6  -1   1      654.60      616.48     15.67 o 
   7  -1   1        1.77        1.19      3.86 o 
   8  -1   1      451.37      437.00     15.63 o 
   9  -1   1      254.84      268.74     13.86 o 
  10  -1   1       60.73       58.87      8.71 o 
  11  -1   1       11.22       13.06      7.59 o 
  12  -1   1        1.94        3.09      7.23 o 
 -12   0   1       12.66       12.22      7.02 o 
 -11   0   1       20.40       19.74      7.66 o 
 -10   0   1      122.01      122.78     10.47 o 
  -9   0   1      164.93      155.08     10.90 o 
  -8   0   1      258.39      269.59     11.61 o 
  -7   0   1      301.79      309.44     11.68 o 
  -6   0   1      680.93      691.96     15.26 o 
  -5   0   1      797.28      769.03     14.66 o 
  -4   0   1       32.84       30.77      3.30 o 
  -3   0   1      316.19      295.26      6.99 o 
  -2   0   1     2635.11     2378.00     16.04 o 
  -1   0   1        5.52        7.10      1.33 o 
   0   0   1      222.84      230.25      2.27 o 
   1   0   1      123.74      122.35      3.03 o 
   2   0   1     1038.56     1008.08     10.64 o 
   3   0   1     3763.23     3732.34     24.76 o 
   4   0   1     1065.60     1126.81     15.72 o 
   5   0   1       25.21       22.69      3.86 o 
   6   0   1      305.76      334.32     11.05 o 
   7   0   1      720.09      699.74     17.16 o 
   8   0   1      957.57      955.22     22.47 o 
   9   0   1      379.02      378.41     15.91 o 
  10   0   1      375.24      396.97     18.16 o 
  11   0   1       45.34       44.68      9.48 o 
  12   0   1        0.58        2.95      5.55 o 
 -12   1   1        4.80        2.25      7.80 o 
 -11   1   1        0.02        5.41      6.04 o 
 -10   1   1       13.14       17.84      6.18 o 
  -9   1   1       30.81       41.09      5.97 o 
  -8   1   1       25.46       25.78      5.69 o 
  -7   1   1        0.47       -0.42      3.37 o 
  -6   1   1       13.34       17.07      3.93 o 
  -5   1   1        0.03       -3.09      3.09 o 
  -4   1   1     2176.38     2164.68     22.81 o 
  -3   1   1       16.26       13.42      2.39 o 
  -2   1   1        0.11        0.35      1.76 o 
  -1   1   1     2069.42     1976.45     13.11 o 
   0   1   1      193.87      185.44      2.34 o 
   1   1   1       10.20       23.19      1.55 o 
   2   1   1      141.43      127.81      3.74 o 
   3   1   1     5248.32     4789.01    112.05 o 
   4   1   1        1.29        1.83      2.04 o 
   5   1   1      473.50      468.73     11.08 o 
   6   1   1      229.99      217.33      8.52 o 
   7   1   1      420.58      416.21     12.96 o 
   8   1   1      192.65      191.99      9.92 o 
   9   1   1        1.16        6.60      4.64 o 
  10   1   1      148.52      168.06     11.81 o 
  11   1   1        1.03       11.10      6.25 o 
  12   1   1        3.36       12.50      7.02 o 
  13   1   1        1.99       -7.44      7.44 o 
 -11   2   1        6.93        6.46      6.18 o 
 -10   2   1       35.37       39.90      7.52 o 
  -9   2   1       32.84       41.80      6.74 o 
  -8   2   1      155.17      153.11      9.91 o 
  -7   2   1       34.72       25.36      5.55 o 
  -6   2   1       66.39       54.95      5.90 o 
  -5   2   1      699.30      667.81     15.40 o 
  -4   2   1     2363.64     2485.69     25.95 o 
  -3   2   1      585.16      553.60     11.18 o 
  -2   2   1       53.99       46.53      3.44 o 
  -1   2   1     1628.91     1543.87     13.93 o 
   0   2   1      469.15      413.01      5.87 o 
   1   2   1       21.30       17.71      1.90 o 
   2   2   1      541.21      527.26      7.47 o 
   3   2   1    10503.80    10025.29    166.76 o 
   4   2   1     1065.61     1039.95     14.04 o 
   5   2   1      137.97      113.04      5.70 o 
   6   2   1      410.09      452.49     11.84 o 
   7   2   1       99.27      114.43      7.10 o 
   8   2   1      879.75      887.80     20.28 o 
   9   2   1        7.01       13.49      5.27 o 
  10   2   1      280.83      219.41     12.94 o 
  11   2   1       72.32       64.22      9.06 o 
  12   2   1       10.66        6.04      7.02 o 
  13   2   1       12.58       -0.77      8.43 o 
 -11   3   1       18.47       18.33      7.23 o 
 -10   3   1        0.09       -1.33      6.18 o 
  -9   3   1        0.01        1.83      4.99 o 
  -8   3   1        3.12        3.16      4.85 o 
  -7   3   1        6.79       10.61      4.64 o 
  -6   3   1      187.21      183.61     10.27 o 
  -5   3   1      644.40      656.22     15.95 o 
  -4   3   1      230.39      287.00     10.13 o 
  -3   3   1     1896.64     1965.09     22.85 o 
  -2   3   1        0.52        0.42      2.11 o 
  -1   3   1     3750.66     3671.31     25.07 o 
   0   3   1      147.28      123.35      3.19 o 
   1   3   1       20.75       15.32      2.32 o 
   2   3   1    12768.71    12226.33    181.75 o 
   3   3   1     5851.07     5366.56    123.60 o 
   4   3   1     1284.19     1200.60     15.29 o 
   5   3   1     1412.33     1513.63     19.19 o 
   6   3   1      299.77      323.78     10.21 o 
   7   3   1       46.01       41.66      5.20 o 
   8   3   1        4.59        0.35      4.14 o 
   9   3   1        8.10       17.42      4.35 o 
  10   3   1       68.15       55.58      7.87 o 
  11   3   1       98.75       99.22     10.26 o 
  12   3   1       14.47        7.73      7.09 o 
  13   3   1       58.85       52.34     10.05 o 
 -10   4   1       11.87        0.70      8.43 o 
  -9   4   1       38.51       35.83      8.15 o 
  -8   4   1       62.39       51.36      8.36 o 
  -7   4   1        3.84       -5.69      5.69 o 
  -6   4   1       61.49       57.05      7.10 o 
  -5   4   1      151.16      150.53      9.21 o 
  -4   4   1        0.39        3.65      3.37 o 
  -3   4   1       17.20       22.62      4.00 o 
  -2   4   1      214.17      216.31      8.02 o 
  -1   4   1     2175.07     2120.67     21.90 o 
   0   4   1     1898.65     1845.15     19.96 o 
   1   4   1      565.12      528.10      9.70 o 
   2   4   1       30.14       30.42      2.88 o 
   3   4   1      520.07      479.48      9.62 o 
   4   4   1       41.72       40.83      3.94 o 
   5   4   1     4300.82     4447.78     33.27 o 
   6   4   1      494.88      387.09     11.29 o 
   7   4   1      256.62      251.75     10.13 o 
   8   4   1      218.81      199.21     10.13 o 
   9   4   1       23.63       24.87      4.78 o 
  10   4   1        2.75        6.88      4.99 o 
  11   4   1       91.71       89.80      9.06 o 
  12   4   1        0.98        5.06      5.41 o 
  13   4   1        0.36        9.90      7.02 o 
  -9   5   1        0.02        1.40      6.32 o 
  -8   5   1       35.20       37.23      8.29 o 
  -7   5   1      592.66      547.31     19.45 o 
  -6   5   1      252.27      263.34     12.73 o 
  -5   5   1       68.80       54.66      6.68 o 
  -4   5   1      806.26      855.38     18.93 o 
  -3   5   1      764.13      864.34     17.95 o 
  -2   5   1      135.21      163.70      7.66 o 
  -1   5   1     1147.91     1244.68     18.82 o 
   0   5   1      584.44      551.66      8.40 o 
   1   5   1      445.34      411.20      9.88 o 
   2   5   1      660.90      635.44     11.75 o 
   3   5   1       76.42       82.32      4.57 o 
   4   5   1      254.85      265.46      8.17 o 
   5   5   1       18.77       25.57      3.86 o 
   6   5   1      106.06       83.94      6.05 o 
   7   5   1     1753.77     1820.23     26.28 o 
   8   5   1       40.82       45.24      5.62 o 
   9   5   1       77.80       65.84      6.68 o 
  10   5   1       11.72        9.76      5.13 o 
  11   5   1       28.65       24.87      6.95 o 
  12   5   1        5.35        5.62      5.83 o 
  13   5   1       21.30       16.01      8.71 o 
  14   5   1       24.42       25.71      9.27 o 
  -9   6   1       20.85        6.95      8.15 o 
  -8   6   1       16.17       18.68      6.67 o 
  -7   6   1      151.90      148.02     11.74 o 
  -6   6   1        6.17       11.59      5.69 o 
  -5   6   1       50.38       48.19      7.24 o 
  -4   6   1      183.84      150.62      9.49 o 
  -3   6   1      135.21      147.35      8.72 o 
  -2   6   1      224.73      210.57      9.50 o 
  -1   6   1       59.06       70.62      5.55 o 
   0   6   1      775.62      851.71     16.94 o 
   1   6   1     1751.21     1822.62     23.00 o 
   2   6   1      600.83      598.15     12.86 o 
   3   6   1      307.15      323.30      9.65 o 
   4   6   1        0.35        1.33      2.95 o 
   5   6   1      555.36      576.80     13.69 o 
   6   6   1      582.74      599.56     14.82 o 
   7   6   1      610.60      619.82     15.88 o 
   8   6   1       16.45       18.68      4.71 o 
   9   6   1      125.66      121.53      8.93 o 
  10   6   1        4.16        3.44      4.99 o 
  11   6   1       64.67       69.20      8.36 o 
  12   6   1       15.03       18.61      6.25 o 
  13   6   1       13.28       24.93      6.81 o 
  14   6   1        7.35       16.22      7.44 o 
  -8   7   1        5.73        6.81      8.22 o 
  -7   7   1       18.76       19.10      7.45 o 
  -6   7   1      148.16      163.48     11.88 o 
  -5   7   1      200.56      201.15     12.09 o 
  -4   7   1        5.33        1.97      5.76 o 
  -3   7   1      125.12      141.91      9.35 o 
  -2   7   1       65.18       77.29      6.68 o 
  -1   7   1       19.82       20.44      4.36 o 
   0   7   1      473.44      508.20      9.92 o 
   1   7   1       71.07       54.53      5.48 o 
   2   7   1      411.59      391.75     11.70 o 
   3   7   1      231.39      234.35      8.94 o 
   4   7   1      348.86      345.53     10.99 o 
   5   7   1      557.41      544.35     14.04 o 
   6   7   1      497.84      518.29     14.67 o 
   7   7   1        1.21        7.44      3.30 o 
   8   7   1       34.88       26.62      5.48 o 
   9   7   1       43.68       47.21      6.25 o 
  10   7   1        0.13       -0.49      4.78 o 
  11   7   1        6.41        0.56      5.55 o 
  12   7   1        4.05        2.53      5.48 o 
  13   7   1       15.37       10.40      6.88 o 
  14   7   1       65.04       90.91     11.10 o 
  -7   8   1        6.22       -0.77      7.09 o 
  -6   8   1       13.70        8.15      8.36 o 
  -5   8   1       16.40       13.56      6.53 o 
  -4   8   1       58.11       43.70      8.22 o 
  -3   8   1        4.85        7.66      5.20 o 
  -2   8   1       12.02       15.73      4.78 o 
  -1   8   1        0.16       -0.42      3.72 o 
   0   8   1       74.34       77.24      4.83 o 
   1   8   1        1.07        3.72      3.44 o 
   2   8   1        1.59       -3.16      3.79 o 
   3   8   1        6.08        8.29      3.86 o 
   4   8   1       18.39       20.16      3.93 o 
   5   8   1        1.58        1.05      3.93 o 
   6   8   1        5.98        6.74      3.44 o 
   7   8   1      282.65      308.07     12.31 o 
   8   8   1       45.37       51.92      6.32 o 
   9   8   1        0.94       -1.40      4.28 o 
  10   8   1       30.46       42.99      6.74 o 
  11   8   1        1.73       -0.56      5.97 o 
  12   8   1       22.08       15.31      7.16 o 
  13   8   1        6.67        0.00      6.67 o 
  14   8   1       13.84       20.16      8.99 o 
  -6   9   1       42.60       40.04      8.22 o 
  -5   9   1       26.79       30.98      7.66 o 
  -4   9   1       24.08       28.94      7.31 o 
  -3   9   1       11.07        5.76      5.90 o 
  -2   9   1       12.04       19.53      5.55 o 
  -1   9   1       17.08       19.53      5.41 o 
   0   9   1       66.62       68.82      9.10 o 
   1   9   1       11.26        3.86      4.99 o 
   2   9   1      311.63      316.64     12.88 o 
   3   9   1        0.01        4.42      3.65 o 
   4   9   1       58.71       52.63      6.25 o 
   5   9   1       55.96       51.36      6.53 o 
   6   9   1        2.30       -4.49      4.49 o 
   7   9   1        5.89        7.02      4.00 o 
   8   9   1        5.34       -2.32      5.20 o 
   9   9   1       16.59       20.72      5.55 o 
  10   9   1       16.98       17.00      6.04 o 
  11   9   1        4.84        5.97      5.62 o 
  12   9   1        0.02        1.97      5.69 o 
  13   9   1        1.82        2.88      6.53 o 
  -5  10   1        9.27       16.86      7.66 o 
  -4  10   1       26.82       38.00      8.43 o 
  -3  10   1       56.35       69.34      8.78 o 
  -2  10   1        9.12        2.39      6.53 o 
  -1  10   1       18.95       17.84      6.18 o 
   0  10   1      123.52      130.13      6.95 o 
   1  10   1      188.42      191.60     11.81 o 
   2  10   1       23.06       10.40      5.48 o 
   3  10   1       41.47       44.54      6.25 o 
   4  10   1      149.40      158.94     10.19 o 
   5  10   1        5.20        7.30      4.85 o 
   6  10   1       44.83       34.49      7.38 o 
   7  10   1      157.54      163.87     11.04 o 
   8  10   1       10.17       11.24      4.42 o 
   9  10   1        0.80       12.43      4.78 o 
  10  10   1        1.07        8.71      5.06 o 
  11  10   1        1.63        8.15      4.92 o 
  12  10   1       17.95       25.85      7.73 o 
  13  10   1        4.06        8.15      6.53 o 
  -4  11   1        4.24        2.39      7.59 o 
  -3  11   1       20.81       30.48      8.50 o 
  -2  11   1        9.08       22.26      6.74 o 
  -1  11   1        9.36        6.32      6.11 o 
   0  11   1      145.51      145.80      8.62 o 
   1  11   1       28.77       39.90      7.52 o 
   2  11   1       61.49       71.10      8.78 o 
   3  11   1       57.33       55.43      8.29 o 
   4  11   1      182.43      214.64     11.53 o 
   5  11   1        2.43        7.16      5.55 o 
   6  11   1       51.88       57.19      8.08 o 
   7  11   1      489.73      463.25     18.45 o 
   8  11   1       28.19       33.37      8.15 o 
   9  11   1        0.00       -1.19      5.48 o 
  10  11   1        0.51        1.26      5.34 o 
  11  11   1        0.00       17.91      5.97 o 
  12  11   1        7.17        5.69      7.87 o 
  13  11   1       22.05       25.36      8.71 o 
  -2  12   1       43.06       46.08     10.19 o 
  -1  12   1       68.78       82.27      9.55 o 
   0  12   1        4.56        1.53      4.44 o 
   1  12   1       54.96       65.47      8.99 o 
   2  12   1        3.90        0.00      6.18 o 
   3  12   1       82.78      105.89     10.33 o 
   4  12   1      154.95      176.99     12.65 o 
   5  12   1       96.85      110.04     10.05 o 
   6  12   1       19.53       15.03      7.30 o 
   7  12   1       36.39       25.99      6.81 o 
   8  12   1        1.35       -3.02      5.83 o 
   9  12   1       30.88       39.27      7.02 o 
  10  12   1        7.78        7.30      6.25 o 
  11  12   1        2.23        1.40      6.95 o 
  12  12   1       41.44       16.51      9.34 o 
   0  13   1        3.46        6.46      4.48 o 
   1  13   1        0.59       -6.88      6.88 o 
   2  13   1       38.95       30.21      9.41 o 
   3  13   1      135.05      161.01     12.79 o 
   4  13   1      159.49      172.56     13.35 o 
   5  13   1       33.17       39.90      8.85 o 
   6  13   1        1.76       -2.60      6.60 o 
   7  13   1        4.09       -3.23      6.60 o 
   8  13   1       71.86       84.59     10.61 o 
   9  13   1       63.96       62.60     10.40 o 
  10  13   1        0.36        3.58      5.76 o 
  11  13   1       14.77       17.28      7.30 o 
   2  14   1       12.32       21.49      6.95 o 
   3  14   1        9.23       11.94      8.50 o 
   4  14   1       18.96       18.19      8.22 o 
   5  14   1       11.66        6.46      8.50 o 
   6  14   1       90.17       90.01     11.87 o 
   7  14   1       26.06       29.50      8.92 o 
   8  14   1       30.19       34.35      8.57 o 
   9  14   1        1.10       -8.50      8.50 o 
  10  14   1        3.80        0.77      7.66 o 
  -6 -14   2        0.49        1.55      7.23 o 
 -10 -13   2        0.00        0.77      7.16 o 
  -9 -13   2        3.58        4.49      5.76 o 
  -8 -13   2        0.66        0.70      6.67 o 
  -7 -13   2        0.59        5.69      6.81 o 
  -6 -13   2       41.83       34.00      8.15 o 
  -5 -13   2       41.70       39.69      9.55 o 
  -4 -13   2       16.39       -0.70      8.43 o 
  -3 -13   2        9.81       13.20      8.01 o 
  -2 -13   2        0.10       -6.88      6.88 o 
 -11 -12   2        1.25        9.83      5.27 o 
 -10 -12   2        1.38       -5.76      6.95 o 
  -9 -12   2        0.29       -2.04      6.18 o 
  -8 -12   2        7.68       19.95      6.74 o 
  -7 -12   2       23.61       23.32      7.30 o 
  -6 -12   2       75.14       79.88      8.71 o 
  -5 -12   2       13.36        8.92      6.67 o 
  -4 -12   2      100.73      110.53     11.17 o 
  -3 -12   2       13.12       19.67      6.25 o 
  -2 -12   2        0.24       -2.67      6.25 o 
  -1 -12   2        0.35       10.53      6.53 o 
   0 -12   2        1.22        3.10      5.03 o 
   1 -12   2        3.70       -8.29      8.29 o 
 -12 -11   2        7.42        4.57      7.44 o 
 -11 -11   2       16.61       13.49      8.15 o 
 -10 -11   2        0.55       -1.33      6.25 o 
  -9 -11   2       17.98       17.14      6.88 o 
  -8 -11   2       38.11       35.26      8.22 o 
  -7 -11   2       64.68       57.61      8.29 o 
  -6 -11   2        0.55        4.00      6.04 o 
  -5 -11   2       13.09       18.26      5.62 o 
  -4 -11   2        0.28        7.44      5.27 o 
  -3 -11   2        0.28       -6.46      6.46 o 
  -2 -11   2       65.57       72.01      8.43 o 
  -1 -11   2      222.64      240.53     14.34 o 
   0 -11   2       52.50       61.75     12.79 o 
   1 -11   2        4.31        2.11      6.04 o 
   2 -11   2        3.82       19.24      7.30 o 
 -13 -10   2        0.62        7.02      5.90 o 
 -12 -10   2        1.37       14.40      5.97 o 
 -11 -10   2       16.74        6.04      7.59 o 
 -10 -10   2        5.78       -3.72      6.67 o 
  -9 -10   2       18.58       17.63      6.60 o 
  -8 -10   2       82.47      100.90      9.77 o 
  -7 -10   2       34.93       34.70      6.39 o 
  -6 -10   2        2.58        8.29      5.20 o 
  -5 -10   2      153.91      149.45     10.90 o 
  -4 -10   2      192.72      219.09     12.16 o 
  -3 -10   2      417.02      406.84     16.97 o 
  -2 -10   2       44.56       38.71      7.24 o 
  -1 -10   2        0.00        1.12      5.62 o 
   0 -10   2       54.23       63.45      5.89 o 
   1 -10   2       76.49       76.51      8.50 o 
   2 -10   2        0.05       -6.11      6.11 o 
   3 -10   2        6.75        8.50      6.95 o 
   4 -10   2        0.26        9.97      6.53 o 
 -13  -9   2       40.75       37.58      8.29 o 
 -12  -9   2       88.83       74.62     10.96 o 
 -11  -9   2      103.14       99.92     10.96 o 
 -10  -9   2        5.62       18.82      5.83 o 
  -9  -9   2       39.23       31.75      7.45 o 
  -8  -9   2        0.72       -1.05      4.64 o 
  -7  -9   2        1.40        5.34      4.85 o 
  -6  -9   2       40.62       29.86      6.74 o 
  -5  -9   2       73.64       77.29      7.52 o 
  -4  -9   2       50.98       64.42      7.38 o 
  -3  -9   2      256.64      234.11     12.73 o 
  -2  -9   2      335.45      325.99     14.36 o 
  -1  -9   2      149.83      127.52      9.77 o 
   0  -9   2       58.85       67.75      9.73 o 
   1  -9   2      163.64      153.74     11.18 o 
   2  -9   2       89.15       93.73      9.49 o 
   3  -9   2        0.09       -5.06      6.11 o 
   4  -9   2        0.28        8.22      5.62 o 
   5  -9   2        7.96       15.73      7.23 o 
 -13  -8   2        2.24        2.95      5.83 o 
 -12  -8   2       37.54       28.73      8.22 o 
 -11  -8   2        0.31        2.46      5.69 o 
 -10  -8   2       14.65       10.61      5.34 o 
  -9  -8   2        1.51        1.55      4.42 o 
  -8  -8   2       17.54       23.25      5.83 o 
  -7  -8   2       57.47       56.84      6.25 o 
  -6  -8   2        7.35        6.74      4.35 o 
  -5  -8   2        4.20        4.07      4.64 o 
  -4  -8   2       27.03       18.26      4.50 o 
  -3  -8   2        5.71        5.20      3.79 o 
  -2  -8   2      252.78      227.03     11.12 o 
  -1  -8   2      128.36      145.29      8.86 o 
   0  -8   2        7.61        8.50      3.63 o 
   1  -8   2      354.57      361.13     14.57 o 
   2  -8   2      100.32       80.60      8.57 o 
   3  -8   2       24.18       36.53      7.23 o 
   4  -8   2        5.96       -4.28      5.76 o 
   5  -8   2        0.35        2.04      5.06 o 
   6  -8   2       17.36       19.17      7.94 o 
 -13  -7   2       25.99       23.67      7.94 o 
 -12  -7   2        0.02        3.93      5.27 o 
 -11  -7   2       33.60       41.23      7.73 o 
 -10  -7   2       76.78       83.33      9.27 o 
  -9  -7   2       13.54       11.66      5.20 o 
  -8  -7   2       24.51       25.71      5.48 o 
  -7  -7   2       26.47       33.86      4.85 o 
  -6  -7   2       32.12       38.78      5.41 o 
  -5  -7   2      126.10      136.87      8.08 o 
  -4  -7   2      341.29      400.60     12.67 o 
  -3  -7   2        5.25        6.53      3.30 o 
  -2  -7   2       19.41       17.14      4.14 o 
  -1  -7   2        0.31        2.88      3.93 o 
   0  -7   2      384.53      356.53     12.75 o 
   1  -7   2       41.52       33.30      6.04 o 
   2  -7   2        0.20       -4.71      4.71 o 
   3  -7   2        0.50        2.95      4.35 o 
   4  -7   2       26.98       28.45      7.52 o 
   5  -7   2       34.06       35.54      7.02 o 
   6  -7   2       19.65       23.32      7.45 o 
   7  -7   2        0.14       -7.16      7.16 o 
 -13  -6   2        9.64       -1.40      8.15 o 
 -12  -6   2        8.13       20.51      5.69 o 
 -11  -6   2       10.34       11.52      5.69 o 
 -10  -6   2      163.93      150.65     10.90 o 
  -9  -6   2       76.56       79.54      7.59 o 
  -8  -6   2        7.28       15.10      4.50 o 
  -7  -6   2      148.65      136.61      8.44 o 
  -6  -6   2      262.39      281.99     11.19 o 
  -5  -6   2       32.58       23.11      4.57 o 
  -4  -6   2      128.77      120.23      7.03 o 
  -3  -6   2       30.38       24.03      3.93 o 
  -2  -6   2        0.71        0.91      3.37 o 
  -1  -6   2      544.30      504.83     13.48 o 
   0  -6   2      335.71      330.58      8.22 o 
   1  -6   2      234.03      257.29     10.41 o 
   2  -6   2       17.90       21.63      4.21 o 
   3  -6   2       10.26        3.93      5.20 o 
   4  -6   2      190.60      188.01     11.46 o 
   5  -6   2       55.44       52.83      8.50 o 
   6  -6   2       12.39       10.18      5.83 o 
   7  -6   2        0.04        0.63      5.48 o 
   8  -6   2        3.06        0.00      7.23 o 
 -13  -5   2        2.27       -6.39      6.60 o 
 -12  -5   2       16.10       24.23      6.53 o 
 -11  -5   2        0.00       10.82      5.97 o 
 -10  -5   2       73.84       79.19      8.99 o 
  -9  -5   2       68.96       78.98      7.73 o 
  -8  -5   2       42.17       48.12      5.69 o 
  -7  -5   2       26.53       26.06      4.78 o 
  -6  -5   2       12.75       16.93      3.72 o 
  -5  -5   2     2111.34     2228.63     26.55 o 
  -4  -5   2      912.18      834.74     15.66 o 
  -3  -5   2      153.85      139.91      6.61 o 
  -2  -5   2       91.44       89.28      5.41 o 
  -1  -5   2      798.58      711.90     14.51 o 
   0  -5   2     1399.87     1397.81     48.49 o 
   1  -5   2      112.87      124.01      6.96 o 
   2  -5   2       23.00       21.99      4.64 o 
   3  -5   2      443.43      441.12     14.51 o 
   4  -5   2       23.00       21.35      5.48 o 
   5  -5   2       25.35       23.04      5.90 o 
   6  -5   2       27.57       25.85      7.45 o 
   7  -5   2        1.65        4.21      5.97 o 
   8  -5   2        0.01        2.67      6.74 o 
   9  -5   2        3.74        5.27      7.87 o 
 -13  -4   2       14.60       13.63      7.30 o 
 -12  -4   2       20.72       33.93      5.83 o 
 -11  -4   2      125.14      128.75     11.17 o 
 -10  -4   2       24.95       18.19      7.59 o 
  -9  -4   2       10.13        7.59      4.85 o 
  -8  -4   2       11.36       10.54      4.00 o 
  -7  -4   2       19.78       27.75      4.50 o 
  -6  -4   2       27.18       28.45      3.79 o 
  -5  -4   2     2065.83     2084.01     24.86 o 
  -4  -4   2      400.01      393.52     10.30 o 
  -3  -4   2      239.96      217.34      7.40 o 
  -2  -4   2      604.71      573.81     11.60 o 
  -1  -4   2     3216.04     3099.52     26.45 o 
   0  -4   2      282.83      278.81      7.29 o 
   1  -4   2      138.97      158.53      6.96 o 
   2  -4   2      111.38      125.49      7.17 o 
   3  -4   2        5.86        5.27      3.65 o 
   4  -4   2        2.61       -4.28      4.28 o 
   5  -4   2      696.35      687.95     18.56 o 
   6  -4   2      222.33      202.75     11.88 o 
   7  -4   2       38.48       43.27      7.87 o 
   8  -4   2       43.12       48.12      8.43 o 
   9  -4   2      102.06       88.61     11.31 o 
  10  -4   2       61.48       54.09     10.47 o 
 -13  -3   2       39.00       27.04      9.13 o 
 -12  -3   2       34.78       31.89      8.29 o 
 -11  -3   2        0.12       -3.44      5.97 o 
 -10  -3   2      361.08      299.60     14.43 o 
  -9  -3   2      154.17      128.93      8.86 o 
  -8  -3   2      147.91      124.72      8.09 o 
  -7  -3   2        3.04        3.72      2.95 o 
  -6  -3   2       22.36       18.19      3.72 o 
  -5  -3   2       81.58       82.59      5.13 o 
  -4  -3   2       27.15       28.10      3.23 o 
  -3  -3   2      607.74      598.67     10.97 o 
  -2  -3   2       85.61       81.01      4.22 o 
  -1  -3   2      221.42      200.67      6.20 o 
   0  -3   2      129.11      115.80      3.63 o 
   1  -3   2        3.63       -0.84      2.53 o 
   2  -3   2      327.23      342.65      9.66 o 
   3  -3   2     2469.41     2376.39     27.22 o 
   4  -3   2      132.95      115.87      7.38 o 
   5  -3   2        9.79        9.06      4.99 o 
   6  -3   2      588.01      550.03     17.48 o 
   7  -3   2      607.37      602.48     18.96 o 
   8  -3   2       89.25       97.67      9.70 o 
   9  -3   2        0.78        8.29      6.04 o 
  10  -3   2        7.70       -1.40      7.37 o 
 -13  -2   2       11.24       27.04      8.43 o 
 -12  -2   2       17.94       23.39      6.88 o 
 -11  -2   2       91.23       82.14     10.05 o 
 -10  -2   2      519.44      576.90     19.65 o 
  -9  -2   2      142.42      158.59     10.76 o 
  -8  -2   2       64.44       56.28      6.53 o 
  -7  -2   2       47.53       55.36      5.27 o 
  -6  -2   2      323.38      307.81     10.28 o 
  -5  -2   2       99.73      102.44      5.55 o 
  -4  -2   2        4.76        1.76      2.18 o 
  -3  -2   2     5027.74     4932.52     29.56 o 
  -2  -2   2    12268.04    12111.54    189.31 o 
  -1  -2   2    10916.62    10863.33    172.69 o 
   0  -2   2    33345.62    37529.86    540.43 o 
   1  -2   2     5916.94     5900.53    135.51 o 
   2  -2   2      510.80      482.44     10.18 o 
   3  -2   2      568.95      584.76     12.15 o 
   4  -2   2      578.20      583.66     13.84 o 
   5  -2   2      243.47      234.61     10.06 o 
   6  -2   2        0.72        0.00      3.86 o 
   7  -2   2       82.53       85.10      8.22 o 
   8  -2   2      171.51      177.72     11.46 o 
   9  -2   2      111.73      140.76     11.03 o 
  10  -2   2      217.27      261.68     16.45 o 
  11  -2   2        2.37       -8.01      8.01 o 
 -13  -1   2        0.38        7.80      7.30 o 
 -12  -1   2       44.78       63.57      8.99 o 
 -11  -1   2      153.88      156.04     11.95 o 
 -10  -1   2       40.70       48.96      6.88 o 
  -9  -1   2      208.46      219.97     11.60 o 
  -8  -1   2      148.29      123.17      8.86 o 
  -7  -1   2       10.73        6.95      3.44 o 
  -6  -1   2       87.11       80.90      5.69 o 
  -5  -1   2       42.53       36.12      4.01 o 
  -4  -1   2       29.06       22.69      2.88 o 
  -3  -1   2       25.71       32.39      2.81 o 
  -2  -1   2     6116.68     5632.07    115.27 o 
  -1  -1   2     8178.33     7982.26    129.52 o 
   0  -1   2     3334.59     3443.64     44.92 o 
   1  -1   2     3943.80     3911.63     23.03 o 
   2  -1   2     8556.08     8253.74    161.84 o 
   3  -1   2        0.46        2.39      2.39 o 
   4  -1   2      405.86      396.49     10.51 o 
   5  -1   2      705.97      694.06     15.33 o 
   6  -1   2      118.86      113.46      7.66 o 
   7  -1   2       21.80       17.77      4.78 o 
   8  -1   2      287.56      274.45     13.09 o 
   9  -1   2      425.28      424.35     17.88 o 
  10  -1   2      135.70      133.53     11.74 o 
  11  -1   2        0.16       -6.60      6.60 o 
 -12   0   2        0.51        5.06      6.67 o 
 -11   0   2      113.25      111.87     11.52 o 
 -10   0   2       14.90       11.80      6.25 o 
  -9   0   2       19.48       12.78      6.39 o 
  -8   0   2      230.01      215.59     10.97 o 
  -7   0   2        9.79       13.49      3.79 o 
  -6   0   2      121.18      101.87      6.96 o 
  -5   0   2        1.86       10.96      2.60 o 
  -4   0   2      112.16      101.62      5.06 o 
  -3   0   2        6.08        8.01      2.32 o 
  -2   0   2      134.91      148.81      4.58 o 
  -1   0   2     1176.07     1141.45     10.36 o 
   0   0   2     1154.08     1139.71      6.86 o 
   1   0   2     9149.25    10185.40    143.47 o 
   2   0   2     5114.58     4746.09    108.82 o 
   3   0   2     1123.05     1055.89     13.99 o 
   4   0   2      496.26      454.24     10.45 o 
   5   0   2      304.51      280.34      9.58 o 
   6   0   2      304.00      294.86     10.84 o 
   7   0   2       23.23       23.67      4.50 o 
   8   0   2        5.25        8.01      5.13 o 
   9   0   2       60.14       61.26      7.80 o 
  10   0   2       57.69       53.04      8.92 o 
  11   0   2       36.12       33.01      7.45 o 
  12   0   2        0.15       -6.67      6.67 o 
 -12   1   2        0.09       -3.79      7.73 o 
 -11   1   2       18.10       20.86      7.59 o 
 -10   1   2        1.37        2.95      5.20 o 
  -9   1   2      115.24       99.09      8.64 o 
  -8   1   2       20.63       26.34      4.92 o 
  -7   1   2        7.41        5.83      4.00 o 
  -6   1   2      750.74      814.56     17.52 o 
  -5   1   2      119.70      123.68      6.68 o 
  -4   1   2     1310.33     1381.00     18.46 o 
  -3   1   2       18.14       15.67      2.39 o 
  -2   1   2      122.26      123.74      4.50 o 
  -1   1   2      268.06      241.56      5.16 o 
   0   1   2     2017.52     2150.95      9.51 o 
   1   1   2     4252.21     4452.96     85.66 o 
   2   1   2      454.07      430.48      7.30 o 
   3   1   2       57.62       53.00      3.51 o 
   4   1   2     1500.53     1434.31     17.53 o 
   5   1   2     1033.87     1070.51     17.03 o 
   6   1   2       45.61       43.70      4.50 o 
   7   1   2       11.87       16.72      4.07 o 
   8   1   2       49.19       47.00      5.69 o 
   9   1   2       22.08       18.75      5.69 o 
  10   1   2      311.22      317.85     15.20 o 
  11   1   2       66.04       63.30      9.20 o 
  12   1   2        0.44       -4.99      6.88 o 
 -11   2   2        1.52       -5.69      7.37 o 
 -10   2   2        2.71       13.91      4.57 o 
  -9   2   2       25.18       30.06      6.95 o 
  -8   2   2        4.02        0.49      4.78 o 
  -7   2   2        0.04        6.32      3.37 o 
  -6   2   2        7.89        5.06      4.07 o 
  -5   2   2        0.51        2.74      2.95 o 
  -4   2   2      320.67      329.39      9.86 o 
  -3   2   2      350.68      386.93      9.59 o 
  -2   2   2      235.41      193.54      5.99 o 
  -1   2   2        6.76        7.02      2.04 o 
   0   2   2     3320.74     3258.32     38.02 o 
   1   2   2      242.16      216.49      4.80 o 
   2   2   2    30230.74    35974.45    330.40 o 
   3   2   2     8024.43     7965.06    151.76 o 
   4   2   2      216.01      260.04      7.40 o 
   5   2   2      692.31      605.27     12.60 o 
   6   2   2      122.37      128.88      6.61 o 
   7   2   2        0.03       -1.69      3.65 o 
   8   2   2        4.51        6.74      4.00 o 
   9   2   2        9.73       11.03      4.78 o 
  10   2   2      144.06      145.78     11.11 o 
  11   2   2        0.73        8.36      5.90 o 
  12   2   2       11.44        0.70      8.01 o 
  13   2   2        0.33        8.36      7.44 o 
 -11   3   2        0.60        6.81      7.09 o 
 -10   3   2        0.17       12.15      4.71 o 
  -9   3   2        0.38        4.78      5.55 o 
  -8   3   2       43.18       42.71      7.38 o 
  -7   3   2        2.29        1.40      4.28 o 
  -6   3   2       28.61       20.37      5.13 o 
  -5   3   2      252.53      244.75      9.99 o 
  -4   3   2        3.10        2.88      3.16 o 
  -3   3   2      550.04      571.16     12.50 o 
  -2   3   2       78.03       85.98      4.64 o 
  -1   3   2     1270.60     1224.53     14.74 o 
   0   3   2       48.08       46.31      2.81 o 
   1   3   2     1949.73     1935.92     16.17 o 
   2   3   2      342.94      300.43      6.71 o 
   3   3   2        0.94        1.26      2.11 o 
   4   3   2      153.95      143.99      5.91 o 
   5   3   2     3318.79     3293.89     28.37 o 
   6   3   2      119.16      103.64      6.40 o 
   7   3   2        0.35        0.35      2.95 o 
   8   3   2       65.75       68.93      6.68 o 
   9   3   2      213.53      227.02     11.53 o 
  10   3   2       58.94       41.66      6.67 o 
  11   3   2        4.22       -1.19      6.46 o 
  12   3   2        5.52       12.43      5.34 o 
  13   3   2        6.19       -4.42      8.08 o 
 -10   4   2       10.15        8.01      7.94 o 
  -9   4   2       50.15       55.08      8.99 o 
  -8   4   2      168.25      154.51     11.60 o 
  -7   4   2       23.18       26.83      5.76 o 
  -6   4   2       20.91       13.70      5.20 o 
  -5   4   2      147.45      136.60      8.58 o 
  -4   4   2       22.30       26.97      4.50 o 
  -3   4   2      228.81      220.78      8.73 o 
  -2   4   2     1528.31     1574.84     20.62 o 
  -1   4   2      359.35      322.56      8.75 o 
   0   4   2     1041.66     1018.93     13.96 o 
   1   4   2     4578.67     4603.25     28.60 o 
   2   4   2     1815.54     1676.23     17.16 o 
   3   4   2     1688.69     1588.84     17.32 o 
   4   4   2     4576.74     4595.08     31.56 o 
   5   4   2        8.77       11.17      3.30 o 
   6   4   2      280.45      241.17      9.22 o 
   7   4   2      174.75      172.59      8.44 o 
   8   4   2        5.09        4.92      3.86 o 
   9   4   2        2.21        4.78      3.65 o 
  10   4   2       25.78       21.85      7.24 o 
  11   4   2       14.19        3.93      6.04 o 
  12   4   2       24.99       24.23      6.88 o 
  13   4   2        0.03        1.40      6.39 o 
  -9   5   2        1.07       -6.60      6.60 o 
  -8   5   2       34.00       26.34      6.88 o 
  -7   5   2      130.65      123.56      9.91 o 
  -6   5   2      108.43      104.36      8.64 o 
  -5   5   2        5.92        4.35      4.07 o 
  -4   5   2       66.33       54.74      5.90 o 
  -3   5   2      112.47      117.04      7.24 o 
  -2   5   2      126.82      144.98      7.17 o 
  -1   5   2      117.02      146.96      6.75 o 
   0   5   2       89.27      101.70      3.92 o 
   1   5   2        4.09        7.30      2.60 o 
   2   5   2      852.97      833.07     13.41 o 
   3   5   2     2623.80     2745.77     24.47 o 
   4   5   2      273.86      289.46      8.59 o 
   5   5   2     4792.52     4831.13     36.25 o 
   6   5   2        2.76        3.79      3.79 o 
   7   5   2     1493.36     1462.95     23.66 o 
   8   5   2       34.38       24.38      5.27 o 
   9   5   2        4.42       -0.84      4.35 o 
  10   5   2        0.97       -0.49      4.64 o 
  11   5   2       53.58       55.71      7.94 o 
  12   5   2        0.15       -6.32      6.32 o 
  13   5   2       11.50       11.24      7.02 o 
  -9   6   2       41.34       32.80      8.78 o 
  -8   6   2        1.02        6.88      5.76 o 
  -7   6   2      152.63      152.66     11.46 o 
  -6   6   2       14.69       21.84      6.39 o 
  -5   6   2      386.47      390.97     15.35 o 
  -4   6   2      140.23      150.50      9.63 o 
  -3   6   2      115.64      130.95      8.15 o 
  -2   6   2        0.04        0.70      2.67 o 
  -1   6   2      387.50      340.70     11.27 o 
   0   6   2       33.47       37.10      3.10 o 
   1   6   2      333.41      348.52     10.22 o 
   2   6   2      142.54      129.63      6.40 o 
   3   6   2      593.43      525.64     12.08 o 
   4   6   2      767.55      809.45     15.00 o 
   5   6   2        7.18       -0.84      4.21 o 
   6   6   2      477.71      461.95     12.90 o 
   7   6   2        0.03        0.35      3.93 o 
   8   6   2      429.34      383.28     13.45 o 
   9   6   2       20.26       28.59      5.62 o 
  10   6   2        4.63        4.99      4.78 o 
  11   6   2       73.14       63.44      8.29 o 
  12   6   2      126.19      121.65     11.38 o 
  13   6   2      101.71      103.78     11.66 o 
  14   6   2       24.84       23.25      7.38 o 
  -8   7   2       25.33       22.48      7.30 o 
  -7   7   2       17.56       22.97      6.74 o 
  -6   7   2        1.05       -4.85      6.25 o 
  -5   7   2        7.06        3.30      5.20 o 
  -4   7   2        4.31        7.80      5.34 o 
  -3   7   2      164.88      161.07     10.05 o 
  -2   7   2        6.64        0.77      4.00 o 
  -1   7   2       46.26       42.79      5.41 o 
   0   7   2      880.90      914.72     13.10 o 
   1   7   2      906.65      910.20     17.76 o 
   2   7   2       28.96       24.80      4.07 o 
   3   7   2        7.82        1.76      3.02 o 
   4   7   2       28.33       27.75      4.43 o 
   5   7   2       46.25       44.90      5.13 o 
   6   7   2      197.26      191.96      9.07 o 
   7   7   2      102.16       92.14      7.52 o 
   8   7   2       19.27       16.79      5.06 o 
   9   7   2      188.33      194.49     10.83 o 
  10   7   2        4.23        1.55      4.71 o 
  11   7   2      149.25      133.55     11.25 o 
  12   7   2       39.29       35.12      7.87 o 
  13   7   2       40.14       38.99      8.57 o 
  14   7   2        0.16        0.00      6.53 o 
  -7   8   2       14.97        3.72      7.94 o 
  -6   8   2        4.85        4.00      5.97 o 
  -5   8   2       41.31       43.83      6.67 o 
  -4   8   2      200.09      182.73     11.67 o 
  -3   8   2      122.91      134.17      9.70 o 
  -2   8   2       18.33       19.60      5.41 o 
  -1   8   2        8.48        2.11      4.35 o 
   0   8   2       57.50       56.64      4.64 o 
   1   8   2        6.53       13.42      3.86 o 
   2   8   2      377.27      383.88     12.82 o 
   3   8   2      753.44      794.20     17.52 o 
   4   8   2      212.16      216.11      9.64 o 
   5   8   2      393.38      375.95     13.10 o 
   6   8   2      201.89      208.12     10.41 o 
   7   8   2       12.43        5.62      4.50 o 
   8   8   2      192.72      159.84     10.13 o 
   9   8   2       66.45       71.74      7.94 o 
  10   8   2        1.18       -6.39      6.39 o 
  11   8   2       20.86       22.48      5.55 o 
  12   8   2        3.61        5.76      6.53 o 
  13   8   2       13.81       12.64      6.46 o 
  14   8   2       11.61       15.52      7.44 o 
  -6   9   2       21.44       17.14      7.02 o 
  -5   9   2        0.00       -7.37      7.37 o 
  -4   9   2      167.04      127.02     11.46 o 
  -3   9   2       24.56       19.25      6.60 o 
  -2   9   2       67.16       69.06      7.73 o 
  -1   9   2       23.09       25.43      5.76 o 
   0   9   2       10.95        6.18      3.79 o 
   1   9   2        1.08       -1.26      4.42 o 
   2   9   2        8.71       18.12      4.50 o 
   3   9   2       67.26       63.73      6.04 o 
   4   9   2       65.81       63.10      6.68 o 
   5   9   2       33.04       40.25      5.48 o 
   6   9   2       93.32      100.42      8.01 o 
   7   9   2      100.08      101.97      7.80 o 
   8   9   2        8.07        4.64      5.34 o 
   9   9   2        1.53        9.06      4.92 o 
  10   9   2        0.36        0.56      5.55 o 
  11   9   2       15.55       14.89      6.74 o 
  12   9   2        0.28       -0.63      6.18 o 
  13   9   2        2.90        5.76      5.90 o 
  -5  10   2        0.10       13.55      6.11 o 
  -4  10   2       48.78       47.07      9.20 o 
  -3  10   2       47.22       64.98      9.20 o 
  -2  10   2      564.69      566.90     20.57 o 
  -1  10   2       58.10       49.18      7.45 o 
   0  10   2      138.49      126.94      7.03 o 
   1  10   2      164.63      170.41     10.83 o 
   2  10   2      384.10      421.19     15.28 o 
   3  10   2      205.77      216.52     11.39 o 
   4  10   2       43.06       40.11      6.74 o 
   5  10   2        7.75        7.16      5.13 o 
   6  10   2      426.81      445.39     16.34 o 
   7  10   2      104.88       98.53      8.93 o 
   8  10   2      282.96      277.03     13.37 o 
   9  10   2      170.26      177.86     11.11 o 
  10  10   2       37.30       45.03      7.38 o 
  11  10   2       45.11       44.89      8.50 o 
  12  10   2        2.44       -1.33      6.60 o 
  13  10   2        0.19       13.27      6.53 o 
  -4  11   2        2.79        6.18      7.37 o 
  -3  11   2       30.90       37.79      8.36 o 
  -2  11   2       14.49       15.87      7.09 o 
  -1  11   2       89.67       74.83     10.19 o 
   0  11   2      154.99      148.92      8.20 o 
   1  11   2       39.06       52.90      7.31 o 
   2  11   2       45.09       43.84      8.36 o 
   3  11   2       18.99       11.80      5.90 o 
   4  11   2       88.47       90.86      8.57 o 
   5  11   2       17.99        7.59      5.62 o 
   6  11   2      330.44      344.79     15.55 o 
   7  11   2      463.24      455.73     17.53 o 
   8  11   2      391.79      398.30     17.24 o 
   9  11   2       29.83       20.79      8.01 o 
  10  11   2        4.28       -1.83      6.32 o 
  11  11   2        3.56        5.90      5.69 o 
  12  11   2        8.08        7.80      6.46 o 
  13  11   2        0.82       -5.34      7.23 o 
  -2  12   2        7.91       11.87      6.74 o 
  -1  12   2       31.85       31.33      8.43 o 
   0  12   2        6.85       -1.29      8.18 o 
   1  12   2       16.24       26.20      6.32 o 
   2  12   2      156.87      157.94     12.16 o 
   3  12   2        3.26        5.76      6.74 o 
   4  12   2        0.70       -4.00      5.90 o 
   5  12   2        6.13       -6.74      7.30 o 
   6  12   2       11.28        8.57      6.32 o 
   7  12   2       17.84       17.42      7.09 o 
   8  12   2      111.70      115.04     10.89 o 
   9  12   2       67.96       70.61      9.70 o 
  10  12   2       15.72        5.90      7.30 o 
  11  12   2        0.09       -7.23      7.23 o 
  12  12   2       12.82        9.69      7.80 o 
  -1  13   2        1.55        1.55      6.95 o 
   0  13   2        0.07        0.33      5.24 o 
   1  13   2       12.70       23.81      6.32 o 
   2  13   2        5.01       14.82      6.32 o 
   3  13   2        1.44        9.76      6.11 o 
   4  13   2      145.45      158.98     12.37 o 
   5  13   2      124.38      114.34     10.19 o 
   6  13   2        9.14        3.16      7.37 o 
   7  13   2        5.27       14.05      6.18 o 
   8  13   2        0.87        0.00      6.81 o 
   9  13   2       23.71       31.19      9.20 o 
  10  13   2        0.11        7.09      5.90 o 
  11  13   2        6.01        8.15      7.44 o 
   2  14   2        0.16       -2.25      6.25 o 
   3  14   2       14.52       32.10      7.02 o 
   4  14   2       27.46       29.92      8.01 o 
   5  14   2        7.79        2.11      7.44 o 
   6  14   2        5.20        3.51      7.02 o 
   7  14   2        6.27        4.92      6.74 o 
   8  14   2        5.64        5.06      6.39 o 
   9  14   2       22.10       21.35      6.74 o 
  10  14   2        3.15       -4.57      7.23 o 
   5  15   2        0.41       -7.23      7.23 o 
   6  15   2        0.12        2.32      6.46 o 
   7  15   2       17.24       15.52      8.36 o 
  -9 -13   3        2.18       10.89      5.83 o 
  -8 -13   3       18.59       24.93      8.15 o 
  -7 -13   3        9.91       14.89      8.43 o 
  -6 -13   3        0.77        2.95      5.34 o 
  -5 -13   3        8.16       22.97      6.81 o 
  -4 -13   3        0.16        4.49      6.60 o 
  -3 -13   3        1.77       -3.79      7.02 o 
 -11 -12   3        1.01       -2.32      7.30 o 
 -10 -12   3        0.08        0.77      6.11 o 
  -9 -12   3       32.58       34.35      7.87 o 
  -8 -12   3       29.73       29.08      7.80 o 
  -7 -12   3        3.32       -2.04      6.11 o 
  -6 -12   3       42.20       49.45      8.43 o 
  -5 -12   3        2.97       -1.97      6.25 o 
  -4 -12   3        9.77       10.75      6.53 o 
  -3 -12   3        0.87       -4.78      5.76 o 
  -2 -12   3        2.29        5.62      6.74 o 
  -1 -12   3        0.01       -5.90      6.88 o 
   0 -12   3       18.61       17.61      6.00 o 
 -12 -11   3        9.21       -0.77      7.09 o 
 -11 -11   3        6.22       13.98      5.48 o 
 -10 -11   3        8.89        8.36      7.02 o 
  -9 -11   3       15.58       17.84      6.60 o 
  -8 -11   3       11.13       16.51      7.16 o 
  -7 -11   3       16.45        8.64      6.81 o 
  -6 -11   3       21.88       19.32      7.16 o 
  -5 -11   3        0.19        6.60      5.48 o 
  -4 -11   3       13.95        3.58      6.60 o 
  -3 -11   3      114.90      113.91     11.52 o 
  -2 -11   3        1.74        1.26      5.83 o 
  -1 -11   3       61.94       53.04      8.57 o 
   0 -11   3       12.52       13.37      5.51 o 
   1 -11   3       33.49       34.77      8.36 o 
   2 -11   3        0.15       -3.09      6.60 o 
 -12 -10   3        1.46       -7.37      7.37 o 
 -11 -10   3       33.78       31.89      8.43 o 
 -10 -10   3        0.00       -2.60      6.39 o 
  -9 -10   3       30.60       33.08      7.80 o 
  -8 -10   3       17.87       21.56      6.11 o 
  -7 -10   3       26.43        6.74      7.02 o 
  -6 -10   3        2.10        0.56      5.97 o 
  -5 -10   3       26.08       37.09      6.88 o 
  -4 -10   3        7.08        1.05      5.90 o 
  -3 -10   3      116.09      113.85      9.77 o 
  -2 -10   3        5.89        1.69      4.85 o 
  -1 -10   3      158.78      167.43     11.95 o 
   0 -10   3        6.85       10.17      3.52 o 
   1 -10   3        0.32       -0.63      5.90 o 
   2 -10   3        1.82        6.88      5.76 o 
   3 -10   3       20.05       25.15      7.16 o 
 -13  -9   3        1.36        3.86      7.02 o 
 -12  -9   3        0.02        4.28      6.04 o 
 -11  -9   3      100.35       96.12     10.26 o 
 -10  -9   3        1.38       -3.65      6.53 o 
  -9  -9   3        3.74        8.01      5.13 o 
  -8  -9   3       13.15        8.57      5.97 o 
  -7  -9   3      134.77      142.19     10.61 o 
  -6  -9   3        3.04        4.92      5.20 o 
  -5  -9   3        1.79        7.23      5.20 o 
  -4  -9   3       60.55       48.69      8.29 o 
  -3  -9   3       76.16       62.61      8.01 o 
  -2  -9   3       24.99       34.56      6.81 o 
  -1  -9   3       73.60       77.99      8.57 o 
   0  -9   3        0.50       -0.30      4.88 o 
   1  -9   3        3.90        5.20      5.69 o 
   2  -9   3        4.64        6.74      5.41 o 
   3  -9   3        5.33        4.64      6.74 o 
   4  -9   3       15.04       25.78      7.45 o 
   5  -9   3        1.82        0.00      7.59 o 
 -13  -8   3        0.01        5.27      7.16 o 
 -12  -8   3       23.58       19.95      7.52 o 
 -11  -8   3        1.24       -5.06      6.11 o 
 -10  -8   3        4.24       -2.88      5.13 o 
  -9  -8   3       28.95       33.72      6.46 o 
  -8  -8   3       76.59       76.73      8.01 o 
  -7  -8   3        3.62        0.49      5.13 o 
  -6  -8   3       20.84       23.18      4.99 o 
  -5  -8   3      520.00      533.60     17.12 o 
  -4  -8   3       25.62       33.44      5.41 o 
  -3  -8   3      190.90      204.63     10.83 o 
  -2  -8   3       18.02       13.42      5.62 o 
  -1  -8   3       47.04       44.05      7.31 o 
   0  -8   3      145.65      148.33      7.31 o 
   1  -8   3      169.01      171.04     11.60 o 
   2  -8   3       89.51       78.42      9.35 o 
   3  -8   3       12.36       13.56      6.11 o 
   4  -8   3        7.77       16.72      5.27 o 
   5  -8   3       32.80       50.43      8.57 o 
   6  -8   3       26.87       39.83      8.71 o 
 -13  -7   3        0.48        2.95      5.34 o 
 -12  -7   3        8.11       15.38      6.95 o 
 -11  -7   3        4.56        4.28      5.20 o 
 -10  -7   3       15.90       14.96      6.60 o 
  -9  -7   3       10.20        4.57      5.34 o 
  -8  -7   3        2.83        4.21      4.21 o 
  -7  -7   3       13.78       21.98      5.34 o 
  -6  -7   3        5.84        6.88      4.28 o 
  -5  -7   3      327.00      311.01     12.39 o 
  -4  -7   3        2.30        5.62      3.37 o 
  -3  -7   3        5.84        8.15      3.72 o 
  -2  -7   3       44.82       43.00      5.83 o 
  -1  -7   3      140.27      139.76      9.07 o 
   0  -7   3      499.55      523.50     11.31 o 
   1  -7   3       21.94       21.70      5.20 o 
   2  -7   3      342.56      315.15     13.79 o 
   3  -7   3       88.04       77.43      8.78 o 
   4  -7   3       52.53       40.68      7.80 o 
   5  -7   3       80.30       75.53      9.49 o 
   6  -7   3        0.29        8.29      5.62 o 
   7  -7   3        6.61        9.90      7.52 o 
 -13  -6   3        3.54        2.18      6.74 o 
 -12  -6   3       21.16       15.73      6.60 o 
 -11  -6   3        1.38        2.39      4.78 o 
 -10  -6   3       45.63       44.96      6.81 o 
  -9  -6   3       72.24       80.38      8.08 o 
  -8  -6   3       14.06       16.72      4.85 o 
  -7  -6   3        1.60        4.42      3.51 o 
  -6  -6   3        3.98        5.90      3.72 o 
  -5  -6   3       12.77       14.54      4.14 o 
  -4  -6   3       64.07       60.08      5.41 o 
  -3  -6   3      454.76      499.16     13.82 o 
  -2  -6   3       36.61       36.81      5.27 o 
  -1  -6   3        2.99        6.04      3.30 o 
   0  -6   3        0.16        2.51      2.41 o 
   1  -6   3      125.65      103.90      7.59 o 
   2  -6   3      185.23      172.63      9.63 o 
   3  -6   3      116.81      126.93      9.42 o 
   4  -6   3       42.12       40.74      6.53 o 
   5  -6   3        0.00        3.93      4.85 o 
   6  -6   3       14.91       14.40      6.46 o 
   7  -6   3        5.83        6.25      8.01 o 
   8  -6   3       18.43       32.94      7.80 o 
 -13  -5   3       11.24        2.88      8.64 o 
 -12  -5   3        4.15       -7.02      7.02 o 
 -11  -5   3      266.98      289.20     15.33 o 
 -10  -5   3      116.09      106.40      9.77 o 
  -9  -5   3      107.71      128.96      9.42 o 
  -8  -5   3       24.64       24.80      4.43 o 
  -7  -5   3       40.07       40.32      5.76 o 
  -6  -5   3      644.78      642.54     16.23 o 
  -5  -5   3       22.89       36.25      4.71 o 
  -4  -5   3      736.66      631.85     14.63 o 
  -3  -5   3      230.63      206.01      8.52 o 
  -2  -5   3        1.50        6.67      2.74 o 
  -1  -5   3      122.44      104.13      6.61 o 
   0  -5   3     1324.37     1344.20     50.29 o 
   1  -5   3      481.25      484.50     13.68 o 
   2  -5   3       65.23       68.44      6.75 o 
   3  -5   3        1.35        8.50      3.65 o 
   4  -5   3      721.97      689.70     19.26 o 
   5  -5   3        3.09       -0.49      5.20 o 
   6  -5   3        4.51        5.62      5.83 o 
   7  -5   3       14.41       15.73      7.59 o 
   8  -5   3        1.32        9.06      6.67 o 
   9  -5   3       14.46       23.32      8.92 o 
 -13  -4   3        7.46       16.08      7.52 o 
 -12  -4   3       97.64       90.85     10.12 o 
 -11  -4   3      163.04      158.16     12.09 o 
 -10  -4   3      125.12      129.81     10.40 o 
  -9  -4   3        2.51        5.06      4.35 o 
  -8  -4   3        6.80        9.76      3.58 o 
  -7  -4   3      137.67      130.41      8.16 o 
  -6  -4   3      357.74      350.51     11.55 o 
  -5  -4   3     1318.46     1287.33     20.40 o 
  -4  -4   3      397.69      368.97     10.86 o 
  -3  -4   3     1114.95     1064.89     17.12 o 
  -2  -4   3     1848.01     1821.02     21.99 o 
  -1  -4   3       35.78       37.80      3.65 o 
   0  -4   3       17.89       18.62      3.09 o 
   1  -4   3     1065.00     1039.05     17.80 o 
   2  -4   3        1.03       -3.79      3.86 o 
   3  -4   3      280.90      309.54     11.19 o 
   4  -4   3      307.57      297.85     12.18 o 
   5  -4   3       15.91       19.32      5.41 o 
   6  -4   3       27.88       40.11      5.69 o 
   7  -4   3      110.36       87.91     10.12 o 
   8  -4   3       13.73       15.38      8.29 o 
   9  -4   3       13.87        7.87      7.59 o 
 -13  -3   3      309.57      344.41     18.64 o 
 -12  -3   3       16.77        9.90      7.87 o 
 -11  -3   3        3.28        8.85      5.83 o 
 -10  -3   3       43.87       56.83      8.08 o 
  -9  -3   3      193.51      203.85     11.67 o 
  -8  -3   3      215.84      195.11     10.34 o 
  -7  -3   3      157.05      169.04      8.72 o 
  -6  -3   3      160.60      161.76      7.60 o 
  -5  -3   3      505.76      491.05     12.42 o 
  -4  -3   3      167.94      154.09      6.68 o 
  -3  -3   3     4212.30     4215.07     30.94 o 
  -2  -3   3       87.83      105.39      5.27 o 
  -1  -3   3      619.63      662.05     12.17 o 
   0  -3   3        2.14        3.18      1.71 o 
   1  -3   3        2.32        0.70      2.67 o 
   2  -3   3        0.00       -0.28      2.74 o 
   3  -3   3        0.92        5.48      3.09 o 
   4  -3   3       43.48       46.65      5.41 o 
   5  -3   3       38.00       55.36      5.62 o 
   6  -3   3       28.20       32.03      6.32 o 
   7  -3   3        2.60        6.74      5.27 o 
   8  -3   3       31.17       34.00      7.52 o 
   9  -3   3      364.70      347.70     18.43 o 
  10  -3   3       21.10       24.37      8.57 o 
 -13  -2   3       35.58       30.35     10.61 o 
 -12  -2   3        0.06       -6.67      6.67 o 
 -11  -2   3       27.78       34.28      6.95 o 
 -10  -2   3      165.76      118.45     11.88 o 
  -9  -2   3      785.41      714.10     20.04 o 
  -8  -2   3       40.00       34.14      4.85 o 
  -7  -2   3      117.50      122.66      7.80 o 
  -6  -2   3       16.13       13.35      3.44 o 
  -5  -2   3       53.63       57.97      4.71 o 
  -4  -2   3       96.19       85.85      4.99 o 
  -3  -2   3        0.56       -1.33      2.04 o 
  -2  -2   3      173.26      194.05      6.20 o 
  -1  -2   3       18.64       23.89      3.09 o 
   0  -2   3        5.50        5.58      3.86 o 
   1  -2   3       55.77       51.73      3.87 o 
   2  -2   3      382.26      392.38      9.95 o 
   3  -2   3      501.00      501.08     12.35 o 
   4  -2   3      293.10      261.28     10.00 o 
   5  -2   3      139.35      146.45      8.09 o 
   6  -2   3      249.69      245.10     11.33 o 
   7  -2   3      752.86      700.31     19.97 o 
   8  -2   3      611.61      578.00     20.30 o 
   9  -2   3      176.03      174.26     12.79 o 
  10  -2   3       36.16       34.98      9.41 o 
  11  -2   3        1.10        7.66      6.39 o 
 -12  -1   3       13.24       21.70      7.30 o 
 -11  -1   3       32.78       33.51      8.57 o 
 -10  -1   3      147.72      174.11     11.88 o 
  -9  -1   3      381.72      407.65     15.42 o 
  -8  -1   3       96.03       87.28      7.52 o 
  -7  -1   3       25.90       17.98      4.28 o 
  -6  -1   3       74.42       73.44      5.90 o 
  -5  -1   3      107.30       96.74      5.77 o 
  -4  -1   3      121.40      120.27      5.70 o 
  -3  -1   3     1576.20     1509.42     17.08 o 
  -2  -1   3    12599.31    12679.61    201.88 o 
  -1  -1   3      375.51      285.14      6.65 o 
   0  -1   3    13394.13    13980.60    144.48 o 
   1  -1   3    17812.01    19540.94    260.99 o 
   2  -1   3      182.57      157.77      5.91 o 
   3  -1   3       43.54       52.98      4.22 o 
   4  -1   3       16.30       13.56      3.58 o 
   5  -1   3      102.21       95.81      6.82 o 
   6  -1   3      131.11      120.21      7.73 o 
   7  -1   3       23.15       26.41      5.55 o 
   8  -1   3      169.76      169.85     11.53 o 
   9  -1   3        0.06       -3.93      6.88 o 
  10  -1   3       83.48       92.11     10.54 o 
  11  -1   3       69.88       89.29     11.24 o 
 -12   0   3       52.30       58.17      8.64 o 
 -11   0   3        2.78        7.73      6.74 o 
 -10   0   3        8.95       13.70      5.62 o 
  -9   0   3        9.39       10.54      4.99 o 
  -8   0   3      108.71      100.22      8.01 o 
  -7   0   3      156.71      143.65      8.37 o 
  -6   0   3        0.78        1.90      3.44 o 
  -5   0   3        6.80       -0.28      2.81 o 
  -4   0   3       59.50       49.20      3.80 o 
  -3   0   3       82.90       73.55      4.22 o 
  -2   0   3       29.98       33.87      2.67 o 
  -1   0   3      453.85      456.55      7.79 o 
   0   0   3      257.87      195.73      6.53 o 
   1   0   3      934.85     1029.14     11.93 o 
   2   0   3      291.12      296.87      7.20 o 
   3   0   3     1163.00     1172.19     15.75 o 
   4   0   3        1.97       -1.47      2.60 o 
   5   0   3      723.79      731.13     15.55 o 
   6   0   3      203.92      205.12      9.50 o 
   7   0   3       96.06       93.47      7.66 o 
   8   0   3        0.94       -0.49      4.49 o 
   9   0   3       32.68       35.33      7.45 o 
  10   0   3      184.96      186.15     13.01 o 
  11   0   3       10.01       16.29      6.39 o 
  12   0   3        0.29       -7.44      7.44 o 
 -12   1   3        6.41       14.47      7.52 o 
 -11   1   3        0.10       -6.88      6.88 o 
 -10   1   3        3.31       -3.58      5.90 o 
  -9   1   3        8.10        2.11      5.62 o 
  -8   1   3       94.33      100.00      8.22 o 
  -7   1   3      140.65      138.84      9.14 o 
  -6   1   3      352.89      388.33     12.68 o 
  -5   1   3      964.09     1123.03     19.06 o 
  -4   1   3     2026.75     2159.85     23.96 o 
  -3   1   3       38.46       33.38      3.44 o 
  -2   1   3       12.55       17.07      2.46 o 
  -1   1   3       11.36       12.71      1.90 o 
   0   1   3       52.90       49.05      2.71 o 
   1   1   3     2805.43     3036.70     19.73 o 
   2   1   3    17972.40    20574.79    256.08 o 
   3   1   3     2204.97     2221.65     20.48 o 
   4   1   3     2635.59     2717.45     25.32 o 
   5   1   3        0.25        8.22      2.53 o 
   6   1   3        6.99       17.42      3.51 o 
   7   1   3      153.65      153.14      8.72 o 
   8   1   3        7.65       10.39      4.64 o 
   9   1   3       65.27       60.14      7.94 o 
  10   1   3       39.93       43.62      7.45 o 
  11   1   3        2.96       -5.76      5.97 o 
  12   1   3        6.88        8.71      6.39 o 
 -11   2   3       13.30       26.55      7.02 o 
 -10   2   3       32.41       46.43      7.52 o 
  -9   2   3       27.37       32.03      7.09 o 
  -8   2   3       73.45       71.95      7.73 o 
  -7   2   3       59.80       66.47      6.60 o 
  -6   2   3       86.39       76.88      7.03 o 
  -5   2   3       64.51       65.21      5.83 o 
  -4   2   3      602.24      625.60     13.78 o 
  -3   2   3     1472.78     1567.00     19.35 o 
  -2   2   3        8.90        5.55      2.04 o 
  -1   2   3      315.79      323.71      7.27 o 
   0   2   3      431.53      471.03     15.12 o 
   1   2   3     5053.23     5252.75    111.82 o 
   2   2   3      915.97      954.17     11.99 o 
   3   2   3     1717.84     1729.27     17.71 o 
   4   2   3     1264.21     1360.40     17.47 o 
   5   2   3      388.12      465.72     11.49 o 
   6   2   3       41.98       31.76      4.36 o 
   7   2   3       12.26       14.47      3.93 o 
   8   2   3       28.73       30.77      5.48 o 
   9   2   3       16.59       16.08      5.27 o 
  10   2   3      190.71      174.64     11.67 o 
  11   2   3        7.92       19.03      5.69 o 
  12   2   3       14.90       31.82      7.52 o 
  13   2   3        3.10        2.32      7.51 o 
 -11   3   3        4.72        8.36      6.39 o 
 -10   3   3       14.27        8.15      7.02 o 
  -9   3   3       20.05       23.46      6.67 o 
  -8   3   3        0.49        4.28      5.13 o 
  -7   3   3        9.22        8.85      4.99 o 
  -6   3   3       48.95       52.20      5.83 o 
  -5   3   3        3.22        3.86      3.79 o 
  -4   3   3      746.17      759.42     16.05 o 
  -3   3   3     1722.78     1869.28     22.72 o 
  -2   3   3       83.75      100.67      5.27 o 
  -1   3   3     1443.36     1380.67     16.33 o 
   0   3   3      346.81      323.05      5.27 o 
   1   3   3       25.73       22.13      2.81 o 
   2   3   3       50.62       45.13      3.44 o 
   3   3   3      176.94      174.90      6.06 o 
   4   3   3      484.40      491.91     10.60 o 
   5   3   3       47.33       66.68      4.71 o 
   6   3   3     1542.69     1614.66     23.00 o 
   7   3   3      873.99      920.52     19.09 o 
   8   3   3       33.44       34.42      5.20 o 
   9   3   3        5.80        0.91      5.06 o 
  10   3   3      225.90      212.02     12.52 o 
  11   3   3       13.49        3.58      5.97 o 
  12   3   3       11.11        9.34      7.37 o 
  13   3   3        3.20        8.99      6.11 o 
 -10   4   3        2.63        1.47      6.53 o 
  -9   4   3      112.97      114.89     11.17 o 
  -8   4   3      178.96      173.36     12.65 o 
  -7   4   3       94.59       89.45      8.57 o 
  -6   4   3        0.19       -4.14      4.14 o 
  -5   4   3      162.67      140.98      8.93 o 
  -4   4   3       28.59       31.68      5.20 o 
  -3   4   3      378.63      439.31     11.98 o 
  -2   4   3      228.67      228.29      8.10 o 
  -1   4   3      396.87      403.93      9.95 o 
   0   4   3       35.63       34.90      2.25 o 
   1   4   3      156.24      162.52      5.77 o 
   2   4   3        0.85       -1.05      2.18 o 
   3   4   3      702.89      727.52     12.33 o 
   4   4   3       20.98       19.46      3.37 o 
   5   4   3       95.09       90.76      5.91 o 
   6   4   3     1316.48     1358.94     20.82 o 
   7   4   3      273.89      306.87     11.26 o 
   8   4   3        8.14        7.80      3.58 o 
   9   4   3        0.04       -4.14      4.14 o 
  10   4   3        0.31       -0.98      4.92 o 
  11   4   3      223.62      246.88     14.13 o 
  12   4   3        4.46       11.66      6.32 o 
  13   4   3        0.25        5.83      5.76 o 
 -10   5   3       14.77       13.34      7.66 o 
  -9   5   3        0.00        6.32      5.55 o 
  -8   5   3        5.70        9.41      5.62 o 
  -7   5   3       81.20       84.60      8.85 o 
  -6   5   3        4.19        4.92      4.78 o 
  -5   5   3       23.39       24.37      5.13 o 
  -4   5   3      544.52      567.77     15.65 o 
  -3   5   3      658.74      635.32     15.96 o 
  -2   5   3      252.08      225.46      9.22 o 
  -1   5   3      187.79      157.89      7.39 o 
   0   5   3      305.39      275.49     14.41 o 
   1   5   3      188.72      173.01      6.62 o 
   2   5   3        3.88        6.74      2.04 o 
   3   5   3       59.24       57.28      4.22 o 
   4   5   3      740.21      722.75     13.52 o 
   5   5   3      618.66      626.06     13.49 o 
   6   5   3      408.56      414.08     11.98 o 
   7   5   3      311.08      336.38     11.62 o 
   8   5   3       31.08       44.75      5.76 o 
   9   5   3       12.16       10.18      4.28 o 
  10   5   3        1.77       -3.51      5.62 o 
  11   5   3       12.02        0.56      6.25 o 
  12   5   3       27.57       31.82      7.73 o 
  13   5   3        0.41        5.69      5.34 o 
  -9   6   3        7.72       15.94      6.88 o 
  -8   6   3        5.69       12.99      5.83 o 
  -7   6   3        8.41        6.11      5.55 o 
  -6   6   3      151.20      151.83     10.33 o 
  -5   6   3       17.97       20.44      5.06 o 
  -4   6   3        0.09       -2.18      4.14 o 
  -3   6   3       10.16       12.29      4.57 o 
  -2   6   3        2.11        0.35      3.16 o 
  -1   6   3        0.81       -2.46      2.95 o 
   0   6   3      278.07      278.80      8.70 o 
   1   6   3      790.35      781.01     14.93 o 
   2   6   3     2288.07     2309.35     25.15 o 
   3   6   3       94.76      106.85      5.98 o 
   4   6   3       58.86       60.29      4.71 o 
   5   6   3      141.16      162.37      7.59 o 
   6   6   3      260.09      221.01      9.22 o 
   7   6   3     1380.63     1399.35     23.77 o 
   8   6   3      253.35      256.87     11.61 o 
   9   6   3       76.05       88.61      7.66 o 
  10   6   3        0.39       -2.04      4.64 o 
  11   6   3        5.90        4.50      5.62 o 
  12   6   3        0.45        1.26      5.83 o 
  13   6   3       11.20        7.02      7.02 o 
  -8   7   3        2.19        0.00      6.32 o 
  -7   7   3       13.21        9.41      6.67 o 
  -6   7   3       24.24       12.08      6.81 o 
  -5   7   3      421.58      404.28     17.46 o 
  -4   7   3      136.99      110.28      9.42 o 
  -3   7   3      264.08      250.31     12.17 o 
  -2   7   3       71.07       53.40      6.18 o 
  -1   7   3      361.56      353.87     12.54 o 
   0   7   3     1395.91     1455.87     35.76 o 
   1   7   3      105.72      121.12      7.03 o 
   2   7   3      384.13      399.13     11.70 o 
   3   7   3      858.72      841.88     16.98 o 
   4   7   3       68.51       73.65      5.55 o 
   5   7   3       13.13       23.53      4.14 o 
   6   7   3       91.22       90.73      7.38 o 
   7   7   3      616.63      622.28     16.72 o 
   8   7   3      122.33      105.08      8.08 o 
   9   7   3      671.09      629.71     18.83 o 
  10   7   3       68.15       59.79      7.87 o 
  11   7   3        2.70       -0.56      5.69 o 
  12   7   3       48.08       46.22      8.08 o 
  13   7   3        9.56       19.67      6.81 o 
  14   7   3        0.01        3.93      7.09 o 
  -7   8   3        9.50        7.37      7.16 o 
  -6   8   3        3.91        7.37      5.41 o 
  -5   8   3        4.23        4.21      5.55 o 
  -4   8   3       52.28       36.74      7.24 o 
  -3   8   3      173.54      176.74     11.39 o 
  -2   8   3      292.13      258.72     12.38 o 
  -1   8   3       21.64       24.51      4.50 o 
   0   8   3       64.53       60.67     10.96 o 
   1   8   3      114.08      123.15      7.66 o 
   2   8   3       24.16       23.95      4.00 o 
   3   8   3      187.83      197.22      9.50 o 
   4   8   3      875.20      812.66     18.10 o 
   5   8   3        0.20       -3.65      3.65 o 
   6   8   3      135.29      121.76      8.08 o 
   7   8   3      194.45      166.60      9.70 o 
   8   8   3      329.18      299.26     12.81 o 
   9   8   3      164.24      153.19      9.84 o 
  10   8   3      204.79      185.98     12.30 o 
  11   8   3       43.94       33.72      7.38 o 
  12   8   3        0.13       -7.37      7.37 o 
  13   8   3        0.27       -7.37      7.37 o 
  14   8   3        3.11        4.71      6.60 o 
  -6   9   3        6.78        0.70      6.32 o 
  -5   9   3        2.96       12.78      5.76 o 
  -4   9   3       14.99        5.55      6.81 o 
  -3   9   3       15.47       -7.09      7.09 o 
  -2   9   3        0.18        7.73      4.28 o 
  -1   9   3       16.32       15.73      4.85 o 
   0   9   3        0.47        3.91      6.88 o 
   1   9   3       11.46       17.98      4.35 o 
   2   9   3      207.53      219.23     10.34 o 
   3   9   3       65.46       83.47      6.75 o 
   4   9   3      515.99      499.32     15.37 o 
   5   9   3      164.43      163.26      9.70 o 
   6   9   3       72.15       66.96      6.39 o 
   7   9   3      344.71      308.51     13.09 o 
   8   9   3      189.32      191.04     11.74 o 
   9   9   3        9.60       -0.49      5.90 o 
  10   9   3      197.10      189.41     12.66 o 
  11   9   3       16.15       12.57      6.95 o 
  12   9   3       20.35       16.44      7.38 o 
  13   9   3        0.40       -2.88      6.18 o 
  -5  10   3        0.24       -5.20      7.30 o 
  -4  10   3       69.97       69.27      9.77 o 
  -3  10   3       39.81       53.60      8.50 o 
  -2  10   3       15.14       12.22      6.32 o 
  -1  10   3       59.68       86.06      8.22 o 
   0  10   3      258.80      267.92      9.40 o 
   1  10   3      104.88       90.66      8.50 o 
   2  10   3       13.10       14.68      5.06 o 
   3  10   3        1.63       11.17      4.00 o 
   4  10   3      163.03      168.38      9.98 o 
   5  10   3      217.47      194.81     10.62 o 
   6  10   3      397.13      382.09     15.00 o 
   7  10   3      381.58      385.97     15.56 o 
   8  10   3       25.81       15.10      6.60 o 
   9  10   3      115.40       97.19      9.63 o 
  10  10   3      267.14      247.99     14.07 o 
  11  10   3       47.31       30.63      9.06 o 
  12  10   3        2.78       -2.74      7.09 o 
  13  10   3       24.42       36.24      7.73 o 
  -4  11   3        6.86        3.02      6.67 o 
  -3  11   3       26.23       24.72      9.27 o 
  -2  11   3      260.31      263.71     15.40 o 
  -1  11   3       21.12       28.17      7.73 o 
   0  11   3       29.55       28.31      5.12 o 
   1  11   3       93.63       97.04      9.77 o 
   2  11   3      335.16      329.80     14.92 o 
   3  11   3      242.62      269.37     13.08 o 
   4  11   3      123.82      142.11     10.05 o 
   5  11   3        0.06       -2.53      5.06 o 
   6  11   3       67.79       83.33      8.57 o 
   7  11   3      195.16      180.70     12.66 o 
   8  11   3      364.36      357.07     16.33 o 
   9  11   3        0.35       -2.88      6.18 o 
  10  11   3        4.61        3.65      5.62 o 
  11  11   3       55.54       53.81      9.34 o 
  12  11   3        0.03        5.69      6.81 o 
  13  11   3        1.49        4.57      6.18 o 
  -2  12   3       49.40       30.07      9.83 o 
  -1  12   3        4.63        4.85      7.16 o 
   0  12   3        1.67        1.16      5.20 o 
   1  12   3       32.73       35.75      8.36 o 
   2  12   3      199.48      184.55     13.43 o 
   3  12   3        3.34        5.13      4.99 o 
   4  12   3       65.42       82.69      9.06 o 
   5  12   3      226.40      240.84     13.29 o 
   6  12   3       85.58       89.10      8.99 o 
   7  12   3        7.40       10.96      6.46 o 
   8  12   3      109.51      109.48     11.38 o 
   9  12   3       31.21       24.87      8.15 o 
  10  12   3        7.76       10.46      6.95 o 
  11  12   3        5.32       13.20      6.60 o 
  12  12   3        4.67       -4.42      7.94 o 
  -1  13   3        2.47        6.18      6.60 o 
   0  13   3        6.81        7.01      7.27 o 
   1  13   3        4.07        3.44      6.04 o 
   2  13   3        6.21        6.67      5.76 o 
   3  13   3      166.00      161.10     12.86 o 
   4  13   3      102.21       87.69     10.47 o 
   5  13   3       19.72       23.11      7.52 o 
   6  13   3       27.16       35.05      7.38 o 
   7  13   3       15.46        6.32      7.37 o 
   8  13   3        0.74       -6.39      6.39 o 
   9  13   3       22.86       21.49      6.88 o 
  10  13   3       11.12        8.43      8.08 o 
  11  13   3       35.73       34.00      9.20 o 
  12  13   3        0.50       -8.36      8.36 o 
   1  14   3       35.60       52.61      8.36 o 
   2  14   3        0.17        3.72      6.25 o 
   3  14   3       16.25       25.92      6.81 o 
   4  14   3       30.58       33.08      8.43 o 
   5  14   3        4.99        6.25      7.52 o 
   6  14   3        2.12        4.85      5.69 o 
   7  14   3        1.14       -4.21      7.66 o 
   8  14   3        1.44        7.80      6.25 o 
   9  14   3        9.33       15.31      7.73 o 
  10  14   3        0.00       -3.02      8.57 o 
   4  15   3        0.73        7.02      5.90 o 
   5  15   3        1.52        1.55      6.60 o 
   6  15   3        0.54       -3.86      7.51 o 
   7  15   3        7.99        7.66      7.44 o 
   8  15   3       12.10       21.00      7.02 o 
  -7 -13   4       30.95       44.39      8.64 o 
  -6 -13   4        5.84       10.04      7.59 o 
  -5 -13   4        1.24       -2.32      7.23 o 
 -10 -12   4        0.60        7.80      5.27 o 
  -9 -12   4        0.53        8.99      6.32 o 
  -8 -12   4       11.20       23.25      6.95 o 
  -7 -12   4        0.66       -2.81      7.44 o 
  -6 -12   4       15.83        4.21      8.43 o 
  -5 -12   4       38.34       29.43      9.06 o 
  -4 -12   4       13.47        3.51      6.88 o 
  -3 -12   4        2.06        2.88      6.04 o 
  -2 -12   4        2.22        1.47      6.88 o 
  -1 -12   4        1.44        1.55      6.88 o 
 -11 -11   4        9.42       16.01      7.09 o 
 -10 -11   4        0.46        0.00      5.90 o 
  -9 -11   4        0.78       -3.44      6.81 o 
  -8 -11   4        0.28       -1.97      5.27 o 
  -7 -11   4        8.31        9.69      6.46 o 
  -6 -11   4       14.20       12.08      6.04 o 
  -5 -11   4       16.07       20.23      6.81 o 
  -4 -11   4        0.16        3.79      5.83 o 
  -3 -11   4        5.92       22.62      6.32 o 
  -2 -11   4        9.20       10.61      6.25 o 
  -1 -11   4        5.25       -0.70      6.25 o 
   0 -11   4        3.20        0.41      5.41 o 
   1 -11   4       12.40        3.02      7.37 o 
 -12 -10   4        6.60        3.86      8.22 o 
 -11 -10   4        0.13        3.58      6.32 o 
 -10 -10   4       29.81       33.93      7.87 o 
  -9 -10   4        6.95        2.60      6.25 o 
  -8 -10   4        0.10       -3.65      4.99 o 
  -7 -10   4       31.00       21.28      7.52 o 
  -6 -10   4       13.34       10.96      6.04 o 
  -5 -10   4        1.87        6.81      4.21 o 
  -4 -10   4        7.82        7.44      5.76 o 
  -3 -10   4       86.56       81.44      9.63 o 
  -2 -10   4       22.34       24.30      7.09 o 
  -1 -10   4        7.57       12.92      5.13 o 
   0 -10   4       25.24       32.41      5.08 o 
   1 -10   4        4.95        2.74      6.81 o 
   2 -10   4        0.15       10.11      5.69 o 
   3 -10   4       10.75       10.82      8.99 o 
 -12  -9   4       25.67       21.42      6.95 o 
 -11  -9   4        0.00       -3.44      6.32 o 
 -10  -9   4       23.59       17.91      6.74 o 
  -9  -9   4       35.68       21.00      7.17 o 
  -8  -9   4        0.11       -4.85      4.85 o 
  -7  -9   4        0.85        2.67      5.13 o 
  -6  -9   4       22.06       29.85      6.18 o 
  -5  -9   4       40.76       39.48      6.60 o 
  -4  -9   4      123.77      140.14     10.68 o 
  -3  -9   4       23.40       14.40      7.45 o 
  -2  -9   4      106.35       99.51      9.56 o 
  -1  -9   4        1.56       -5.27      5.27 o 
   0  -9   4       31.60       38.54      7.45 o 
   1  -9   4       26.96       21.85      6.81 o 
   2  -9   4        3.01        2.60      5.62 o 
   3  -9   4        3.66        0.00      6.81 o 
   4  -9   4        0.04       -2.25      5.69 o 
 -13  -8   4        0.47       -6.95      6.95 o 
 -12  -8   4       50.36       64.77      9.55 o 
 -11  -8   4        5.12        7.23      6.95 o 
 -10  -8   4       34.46       41.80      8.29 o 
  -9  -8   4       15.75        2.81      6.46 o 
  -8  -8   4        0.07       -5.27      5.27 o 
  -7  -8   4        5.91        5.97      4.21 o 
  -6  -8   4        8.32        9.48      4.42 o 
  -5  -8   4       11.63       15.66      5.27 o 
  -4  -8   4       44.94       50.02      7.24 o 
  -3  -8   4      340.79      371.75     14.15 o 
  -2  -8   4        0.20        1.90      5.06 o 
  -1  -8   4      587.71      592.38     18.96 o 
   0  -8   4      136.26      145.76      7.74 o 
   1  -8   4       18.28       27.39      5.69 o 
   2  -8   4        3.57       -1.12      5.90 o 
   3  -8   4       91.01       75.89      9.91 o 
   4  -8   4        0.48        1.33      6.46 o 
   5  -8   4       16.98       15.38      7.73 o 
 -13  -7   4        3.42       -3.79      6.18 o 
 -12  -7   4        1.52       -3.44      6.60 o 
 -11  -7   4        4.67       -2.53      5.83 o 
 -10  -7   4       18.56       10.96      7.52 o 
  -9  -7   4        9.15        6.39      5.83 o 
  -8  -7   4        5.67        1.47      5.34 o 
  -7  -7   4        2.21        6.39      4.07 o 
  -6  -7   4       34.83       28.17      4.85 o 
  -5  -7   4      196.28      170.75      9.92 o 
  -4  -7   4      147.99      119.52      8.44 o 
  -3  -7   4        2.50       -1.62      4.35 o 
  -2  -7   4        5.30        4.50      4.78 o 
  -1  -7   4      390.62      389.31     14.36 o 
   0  -7   4      103.02      115.33      6.21 o 
   1  -7   4      115.24      107.74      9.91 o 
   2  -7   4      113.05      106.82      9.28 o 
   3  -7   4      294.87      328.58     15.83 o 
   4  -7   4        2.66       10.25      5.34 o 
   5  -7   4       31.04       34.35      8.22 o 
   6  -7   4       12.14       18.82      6.25 o 
 -13  -6   4        1.74        9.69      6.11 o 
 -12  -6   4        0.85       -2.04      6.11 o 
 -11  -6   4       17.68       34.42      6.60 o 
 -10  -6   4        3.58        2.25      5.41 o 
  -9  -6   4       21.47       25.43      6.04 o 
  -8  -6   4       16.08       29.22      5.27 o 
  -7  -6   4      159.87      161.21      9.84 o 
  -6  -6   4      225.96      228.75     10.90 o 
  -5  -6   4      649.26      662.01     17.29 o 
  -4  -6   4       12.90       16.93      4.00 o 
  -3  -6   4       65.83       56.42      5.62 o 
  -2  -6   4       54.58       48.62      5.97 o 
  -1  -6   4      177.72      180.24      9.49 o 
   0  -6   4       14.90       15.67      3.45 o 
   1  -6   4      397.82      383.08     14.30 o 
   2  -6   4       30.49       27.04      5.83 o 
   3  -6   4      452.39      442.80     16.83 o 
   4  -6   4       27.14       29.71      6.25 o 
   5  -6   4      173.53      192.12     12.37 o 
   6  -6   4        0.02        1.33      6.04 o 
   7  -6   4        7.60        2.88      7.66 o 
 -13  -5   4        5.44        2.95      7.44 o 
 -12  -5   4       16.46       21.49      7.80 o 
 -11  -5   4       28.93       30.27      6.32 o 
 -10  -5   4      195.64      169.65     11.81 o 
  -9  -5   4        3.47        4.92      5.06 o 
  -8  -5   4        6.48       -1.33      4.57 o 
  -7  -5   4      199.10      220.76     11.11 o 
  -6  -5   4      317.08      299.11     11.54 o 
  -5  -5   4      213.22      197.05      9.57 o 
  -4  -5   4      313.65      332.56     11.27 o 
  -3  -5   4      756.03      742.20     16.26 o 
  -2  -5   4      626.79      636.00     15.18 o 
  -1  -5   4        8.32        5.76      4.21 o 
   0  -5   4        4.23        3.96      2.88 o 
   1  -5   4      258.61      237.07     10.48 o 
   2  -5   4       89.86       89.25      6.75 o 
   3  -5   4      421.61      412.61     14.72 o 
   4  -5   4       98.96      110.68      8.92 o 
   5  -5   4       35.93       45.38      7.02 o 
   6  -5   4        8.82        1.76      6.60 o 
   7  -5   4       57.99       47.35      9.13 o 
   8  -5   4        0.96       -2.18      7.02 o 
 -13  -4   4       26.17       23.88      8.43 o 
 -12  -4   4        8.47        8.08      7.37 o 
 -11  -4   4       11.24        8.43      7.09 o 
 -10  -4   4      362.03      413.93     16.96 o 
  -9  -4   4       16.16       17.84      7.02 o 
  -8  -4   4       59.56       64.08      6.74 o 
  -7  -4   4        6.23       10.39      3.58 o 
  -6  -4   4      217.47      237.99     10.34 o 
  -5  -4   4      136.93      117.84      7.31 o 
  -4  -4   4      582.39      611.73     14.12 o 
  -3  -4   4      106.51      113.61      6.75 o 
  -2  -4   4      122.51      129.73      6.89 o 
  -1  -4   4     1016.91      960.72     17.37 o 
   0  -4   4     3266.68     3315.76     22.87 o 
   1  -4   4      315.97      300.05     10.70 o 
   2  -4   4       25.02       28.52      4.50 o 
   3  -4   4       11.98       11.45      4.00 o 
   4  -4   4        0.15        0.00      4.71 o 
   5  -4   4     1334.56     1278.84     26.76 o 
   6  -4   4       12.60       10.68      6.04 o 
   7  -4   4       22.98       31.12      6.53 o 
   8  -4   4       35.38       31.40      8.50 o 
   9  -4   4       27.49       28.24      9.69 o 
 -13  -3   4       12.02       24.23      8.92 o 
 -12  -3   4        8.52        6.11      7.52 o 
 -11  -3   4       80.73       96.96     10.12 o 
 -10  -3   4      237.90      245.64     13.36 o 
  -9  -3   4      134.57      126.94     10.33 o 
  -8  -3   4        6.21       13.98      4.57 o 
  -7  -3   4      118.17      107.62      7.80 o 
  -6  -3   4      202.78      219.41      9.43 o 
  -5  -3   4      347.96      325.05     10.99 o 
  -4  -3   4      959.46     1010.29     17.37 o 
  -3  -3   4      935.21     1002.79     16.52 o 
  -2  -3   4      279.89      270.65      8.81 o 
  -1  -3   4       26.15       15.95      3.65 o 
   0  -3   4      378.93      394.28      7.60 o 
   1  -3   4      188.29      209.04      8.23 o 
   2  -3   4      852.20      869.09     16.98 o 
   3  -3   4       61.92       67.03      5.76 o 
   4  -3   4        3.30        7.94      3.51 o 
   5  -3   4        4.23       -0.84      4.57 o 
   6  -3   4      116.92      127.35     10.12 o 
   7  -3   4       10.76        8.15      5.62 o 
   8  -3   4       69.04       50.16     10.33 o 
   9  -3   4      244.63      247.58     16.31 o 
  10  -3   4       13.56        4.57      8.57 o 
 -13  -2   4        0.05       -8.57      8.57 o 
 -12  -2   4      258.04      271.43     16.10 o 
 -11  -2   4        2.57        2.46      6.18 o 
 -10  -2   4        2.45       13.70      6.04 o 
  -9  -2   4      109.74      123.76     10.47 o 
  -8  -2   4        4.09        6.39      4.85 o 
  -7  -2   4        1.97        6.32      3.93 o 
  -6  -2   4      238.85      235.52      9.57 o 
  -5  -2   4      308.18      273.97      9.79 o 
  -4  -2   4      363.23      345.63      9.94 o 
  -3  -2   4      552.24      568.20     11.80 o 
  -2  -2   4       21.23       25.92      3.37 o 
  -1  -2   4      545.47      552.23     11.17 o 
   0  -2   4       10.41       10.53      2.28 o 
   1  -2   4       58.60       57.49      4.57 o 
   2  -2   4      439.21      468.59     11.64 o 
   3  -2   4      364.99      373.93     11.20 o 
   4  -2   4        1.63        2.04      3.16 o 
   5  -2   4       53.32       60.42      5.97 o 
   6  -2   4       66.64       74.55      7.66 o 
   7  -2   4       11.63        9.97      6.46 o 
   8  -2   4       47.53       50.09      8.01 o 
   9  -2   4       19.61       10.75      8.36 o 
  10  -2   4        0.76       12.08      7.37 o 
 -12  -1   4       21.57       14.26      9.62 o 
 -11  -1   4        6.36       21.56      5.97 o 
 -10  -1   4      172.11      183.12     12.30 o 
  -9  -1   4       50.73       34.63      6.96 o 
  -8  -1   4        1.49       -5.20      5.20 o 
  -7  -1   4       16.66       24.23      4.07 o 
  -6  -1   4       29.56       29.15      4.36 o 
  -5  -1   4      332.30      388.72     10.99 o 
  -4  -1   4        0.04        2.67      2.46 o 
  -3  -1   4      941.21      933.47     14.63 o 
  -2  -1   4      250.86      243.74      7.19 o 
  -1  -1   4       27.29       31.34      3.23 o 
   0  -1   4      300.19      280.32      6.74 o 
   1  -1   4        1.64       -2.39      2.39 o 
   2  -1   4        1.43        1.33      2.95 o 
   3  -1   4      200.05      178.89      7.53 o 
   4  -1   4        0.68        2.67      2.60 o 
   5  -1   4      327.57      310.01     11.41 o 
   6  -1   4       53.64       55.50      5.90 o 
   7  -1   4      228.47      208.60     11.46 o 
   8  -1   4      623.55      605.22     19.59 o 
   9  -1   4        6.40       -6.46      6.60 o 
  10  -1   4       10.93        5.34      8.15 o 
  11  -1   4        1.63        7.44      7.23 o 
 -12   0   4       75.19       99.69     11.66 o 
 -11   0   4       93.58       98.65      9.91 o 
 -10   0   4      197.21      199.46     13.15 o 
  -9   0   4        5.34       -3.58      5.48 o 
  -8   0   4       22.07       18.90      5.27 o 
  -7   0   4        3.03        0.00      3.72 o 
  -6   0   4       30.80       31.40      4.99 o 
  -5   0   4      433.76      472.88     12.62 o 
  -4   0   4      514.93      514.44     12.07 o 
  -3   0   4       18.66       18.97      2.88 o 
  -2   0   4      428.18      421.41      9.11 o 
  -1   0   4      225.90      247.15      6.62 o 
   0   0   4     2216.89     2327.72     29.34 o 
   1   0   4     1164.35     1258.19     15.14 o 
   2   0   4      591.05      596.83     11.18 o 
   3   0   4      596.76      684.84     12.94 o 
   4   0   4       59.64       78.35      5.55 o 
   5   0   4      200.49      186.85      9.00 o 
   6   0   4      333.06      287.53     11.55 o 
   7   0   4      158.17      152.49      9.49 o 
   8   0   4        5.11        2.88      5.06 o 
   9   0   4       36.00       41.80      6.67 o 
  10   0   4       38.31       36.11      8.43 o 
  11   0   4       10.00       17.49      7.30 o 
 -12   1   4        0.12        0.00      7.30 o 
 -11   1   4       14.67       15.10      6.88 o 
 -10   1   4        0.04       -5.48      5.90 o 
  -9   1   4      197.73      186.18     11.60 o 
  -8   1   4      370.80      378.77     15.35 o 
  -7   1   4        4.57        9.90      3.79 o 
  -6   1   4      327.96      287.47     11.41 o 
  -5   1   4     2339.11     2293.28     27.51 o 
  -4   1   4      309.10      328.63     10.07 o 
  -3   1   4      206.10      192.54      7.04 o 
  -2   1   4     1828.86     1840.94     19.21 o 
  -1   1   4       69.39       82.47      4.01 o 
   0   1   4        2.83        5.29      1.51 o 
   1   1   4       45.49       46.39      3.23 o 
   2   1   4       14.99       13.42      2.81 o 
   3   1   4      487.06      542.28     11.09 o 
   4   1   4     1110.70     1247.07     18.33 o 
   5   1   4      396.20      447.27     12.19 o 
   6   1   4       56.25       63.17      5.76 o 
   7   1   4       28.15       35.83      4.92 o 
   8   1   4       21.38       21.28      5.20 o 
   9   1   4        1.59        2.11      4.85 o 
  10   1   4       46.21       45.24      7.45 o 
  11   1   4        2.76        2.67      6.25 o 
  12   1   4       35.18       35.75      9.62 o 
 -11   2   4        6.23        6.53      6.53 o 
 -10   2   4      125.74      129.73     11.03 o 
  -9   2   4      286.58      287.13     15.19 o 
  -8   2   4       26.43       28.17      5.83 o 
  -7   2   4      142.38      150.15      9.35 o 
  -6   2   4       27.12       30.21      4.78 o 
  -5   2   4       97.67       87.30      6.33 o 
  -4   2   4      792.13      852.17     16.41 o 
  -3   2   4        2.33        2.60      2.95 o 
  -2   2   4       19.54       25.08      3.23 o 
  -1   2   4     2438.26     2605.67     22.15 o 
   0   2   4     2912.36     3116.51     16.28 o 
   1   2   4        1.82       -1.26      2.67 o 
   2   2   4     2317.27     2380.19     20.90 o 
   3   2   4     1869.19     2048.66     20.85 o 
   4   2   4     1607.13     1788.68     21.15 o 
   5   2   4     1444.26     1422.17     20.64 o 
   6   2   4        6.17        8.01      3.23 o 
   7   2   4        3.12        5.20      3.30 o 
   8   2   4       72.22       80.81      7.52 o 
   9   2   4       42.30       43.77      7.10 o 
  10   2   4      102.23       88.40      9.70 o 
  11   2   4       22.55       20.23      7.80 o 
  12   2   4        0.00       -4.99      6.74 o 
 -11   3   4        0.04        0.77      6.60 o 
 -10   3   4       10.73       24.02      6.88 o 
  -9   3   4       47.37       30.49      7.66 o 
  -8   3   4       22.98       18.89      6.04 o 
  -7   3   4       52.03       47.91      6.32 o 
  -6   3   4       77.17       63.45      7.24 o 
  -5   3   4       24.00       20.16      4.14 o 
  -4   3   4       50.05       61.27      5.62 o 
  -3   3   4      164.66      141.46      7.25 o 
  -2   3   4     1013.12     1085.88     16.62 o 
  -1   3   4      687.76      667.92     12.18 o 
   0   3   4      162.72      171.59      4.82 o 
   1   3   4     1172.63     1336.46     15.57 o 
   2   3   4      359.35      401.19      8.96 o 
   3   3   4     1802.71     1983.64     20.54 o 
   4   3   4        9.30       10.04      2.95 o 
   5   3   4     1422.55     1464.91     20.50 o 
   6   3   4       46.45       57.96      5.97 o 
   7   3   4       78.81       83.06      6.89 o 
   8   3   4        0.38        4.57      3.51 o 
   9   3   4        0.45        1.90      3.58 o 
  10   3   4        7.06        0.56      6.04 o 
  11   3   4       41.31       44.40      7.80 o 
  12   3   4       17.41       12.29      7.52 o 
  13   3   4        0.00        1.55      7.09 o 
 -10   4   4        3.29        5.90      6.81 o 
  -9   4   4       80.55       64.22      9.70 o 
  -8   4   4      129.82      121.73     10.68 o 
  -7   4   4       16.44       14.40      5.62 o 
  -6   4   4        0.02        3.16      4.00 o 
  -5   4   4       55.12       50.94      6.04 o 
  -4   4   4      129.02      140.53      7.94 o 
  -3   4   4      343.62      357.70     11.13 o 
  -2   4   4      125.77      113.21      6.40 o 
  -1   4   4       49.49       52.91      4.15 o 
   0   4   4       49.52       57.15      3.58 o 
   1   4   4     2135.31     2282.98     21.99 o 
   2   4   4     5045.61     5730.96     34.75 o 
   3   4   4     2496.82     2875.88     25.66 o 
   4   4   4      247.43      265.13      8.45 o 
   5   4   4      227.66      236.78      8.59 o 
   6   4   4      141.31      171.71      8.30 o 
   7   4   4       80.47       78.92      6.54 o 
   8   4   4        5.90       -0.84      4.14 o 
   9   4   4        0.57       -4.57      4.57 o 
  10   4   4        0.55        2.11      4.57 o 
  11   4   4       76.76       82.13      8.71 o 
  12   4   4        0.85       -2.67      6.39 o 
  13   4   4        2.70       -2.95      7.16 o 
  -9   5   4       42.18       37.44      7.73 o 
  -8   5   4       29.24       20.23      6.25 o 
  -7   5   4        7.71        8.43      5.62 o 
  -6   5   4        5.15        2.46      5.48 o 
  -5   5   4       11.55       10.61      3.58 o 
  -4   5   4       12.68       14.82      4.00 o 
  -3   5   4       14.11        9.62      4.07 o 
  -2   5   4       21.43       27.68      3.79 o 
  -1   5   4       19.87       19.81      3.30 o 
   0   5   4      890.05      912.72     11.07 o 
   1   5   4     2210.92     2450.28     24.81 o 
   2   5   4      617.35      684.29     12.94 o 
   3   5   4      492.79      525.52     11.51 o 
   4   5   4        0.02       -3.16      3.16 o 
   5   5   4      201.65      152.05      7.53 o 
   6   5   4       16.65       19.18      4.50 o 
   7   5   4      354.36      345.48     12.04 o 
   8   5   4       17.90       17.35      4.43 o 
   9   5   4        0.13        1.83      4.14 o 
  10   5   4       17.01        5.69      6.32 o 
  11   5   4       34.22       26.13      7.59 o 
  12   5   4        4.58        1.97      7.02 o 
  13   5   4        2.33        0.00      7.09 o 
  -9   6   4        0.49       -1.55      6.88 o 
  -8   6   4        0.20       -2.04      6.18 o 
  -7   6   4       78.61       78.76      8.92 o 
  -6   6   4      319.20      293.59     15.20 o 
  -5   6   4      131.72      132.63      9.63 o 
  -4   6   4      147.00      134.13      9.49 o 
  -3   6   4      402.68      386.38     13.38 o 
  -2   6   4      201.64      194.14      9.36 o 
  -1   6   4       40.02       38.57      4.78 o 
   0   6   4      115.74      105.00      4.45 o 
   1   6   4      693.78      732.74     14.70 o 
   2   6   4     4259.71     4701.54     36.18 o 
   3   6   4     2546.91     2703.84     27.99 o 
   4   6   4      434.79      442.42     11.85 o 
   5   6   4       50.71       50.94      4.99 o 
   6   6   4      511.86      530.11     14.25 o 
   7   6   4        0.04       -3.58      3.58 o 
   8   6   4        2.74       -2.88      4.14 o 
   9   6   4        0.78        5.97      4.21 o 
  10   6   4        2.26        5.13      3.93 o 
  11   6   4       38.64       37.51      7.17 o 
  12   6   4       57.39       54.09      9.62 o 
  13   6   4       92.66       82.56     10.89 o 
  -8   7   4        0.00        9.69      6.39 o 
  -7   7   4        0.32        2.67      5.41 o 
  -6   7   4       26.49       18.82      6.67 o 
  -5   7   4        2.78        4.35      5.41 o 
  -4   7   4      461.72      464.87     16.62 o 
  -3   7   4        2.18       -1.33      4.92 o 
  -2   7   4      105.38       99.80      8.15 o 
  -1   7   4       84.68       93.89      6.82 o 
   0   7   4       51.75       53.45      3.64 o 
   1   7   4       26.23       35.19      4.43 o 
   2   7   4       62.33       52.56      4.99 o 
   3   7   4       18.93       20.93      4.28 o 
   4   7   4        7.35        4.99      3.37 o 
   5   7   4      613.87      627.60     15.17 o 
   6   7   4       27.67       23.60      4.99 o 
   7   7   4        3.24        0.42      4.00 o 
   8   7   4       13.06       15.24      4.43 o 
   9   7   4       10.06       20.65      5.69 o 
  10   7   4        0.03       -0.49      5.69 o 
  11   7   4       15.58       26.13      6.60 o 
  12   7   4      120.75      126.35     10.89 o 
  13   7   4      105.98      115.17     11.45 o 
  -7   8   4       13.36        6.67      7.59 o 
  -6   8   4       29.33       23.46      8.36 o 
  -5   8   4       39.81       48.54      7.80 o 
  -4   8   4      326.48      340.39     15.83 o 
  -3   8   4        1.15        1.97      5.97 o 
  -2   8   4      381.66      389.87     15.00 o 
  -1   8   4      274.01      277.43     12.24 o 
   0   8   4      307.89      316.16     10.14 o 
   1   8   4      113.51      118.93      7.66 o 
   2   8   4        0.14       -3.51      3.79 o 
   3   8   4      128.50      133.71      8.16 o 
   4   8   4      119.72      132.09      7.94 o 
   5   8   4       53.49       57.19      5.97 o 
   6   8   4        1.15        0.35      4.28 o 
   7   8   4        2.50       -2.04      4.49 o 
   8   8   4       24.43       36.95      6.32 o 
   9   8   4        2.55        5.83      5.06 o 
  10   8   4      223.20      228.19     12.52 o 
  11   8   4        8.88       12.99      5.55 o 
  12   8   4       11.07       24.72      7.37 o 
  13   8   4        2.32        0.70      6.88 o 
  -6   9   4       32.69       27.32      7.94 o 
  -5   9   4        0.00        0.70      6.18 o 
  -4   9   4        2.21        8.57      4.57 o 
  -3   9   4      266.29      288.08     14.56 o 
  -2   9   4       15.32       20.16      6.25 o 
  -1   9   4      250.13      239.57     12.59 o 
   0   9   4      390.32      378.59     10.03 o 
   1   9   4        0.48        0.00      3.72 o 
   2   9   4      181.43      172.42      9.56 o 
   3   9   4       44.82       40.33      5.55 o 
   4   9   4       64.35       65.98      6.96 o 
   5   9   4       30.52       29.78      5.97 o 
   6   9   4      362.81      356.94     13.87 o 
   7   9   4     1138.71     1061.19     23.56 o 
   8   9   4      834.15      835.90     21.60 o 
   9   9   4      102.13      109.35      9.35 o 
  10   9   4        0.06       12.78      5.41 o 
  11   9   4       20.42       24.23      7.38 o 
  12   9   4       27.19       32.59      6.95 o 
  13   9   4       17.73       13.13      7.80 o 
  -5  10   4       19.28       27.53      8.01 o 
  -4  10   4       50.43       47.91      9.13 o 
  -3  10   4       26.00       33.36      7.38 o 
  -2  10   4       37.69       21.57      8.57 o 
  -1  10   4       42.53       29.22      7.59 o 
   0  10   4        1.22        0.14      3.61 o 
   1  10   4        6.55       12.01      5.27 o 
   2  10   4        0.79       -2.32      4.57 o 
   3  10   4      109.65       83.14      8.08 o 
   4  10   4       22.72       29.36      6.18 o 
   5  10   4        5.12        8.99      5.34 o 
   6  10   4       17.49       24.86      5.27 o 
   7  10   4      101.87       89.88      8.50 o 
   8  10   4        0.09        0.98      5.90 o 
   9  10   4      148.29      140.93     10.54 o 
  10  10   4       13.92       14.54      7.02 o 
  11  10   4      373.59      407.26     18.51 o 
  12  10   4        0.09       -2.04      7.23 o 
  13  10   4       14.73       -2.25      8.08 o 
  -4  11   4       35.67       50.86      9.34 o 
  -3  11   4       18.71       43.55      7.59 o 
  -2  11   4        1.83        0.00      6.60 o 
  -1  11   4       76.76       81.08      9.13 o 
   0  11   4        2.18        2.87      4.60 o 
   1  11   4      305.90      292.10     14.35 o 
   2  11   4       52.01       63.72      7.31 o 
   3  11   4       20.03       18.75      5.97 o 
   4  11   4        1.81       -0.98      5.13 o 
   5  11   4        8.88        4.00      5.90 o 
   6  11   4      144.31      132.08      9.91 o 
   7  11   4        0.06       -6.25      6.25 o 
   8  11   4        5.91        1.12      6.46 o 
   9  11   4        0.28        5.76      5.41 o 
  10  11   4      122.60      109.70     10.61 o 
  11  11   4      240.05      217.55     14.41 o 
  12  11   4       14.89       19.95      8.29 o 
  13  11   4        0.87        6.18      6.04 o 
  -3  12   4        0.12        0.77      6.95 o 
  -2  12   4       57.77       45.24     10.75 o 
  -1  12   4        2.01        3.44      6.25 o 
   0  12   4       30.37       35.15      4.94 o 
   1  12   4       80.64       92.04      9.63 o 
   2  12   4      111.38      110.75     10.54 o 
   3  12   4       16.72       21.14      6.46 o 
   4  12   4      103.83       94.37      8.99 o 
   5  12   4       25.28       32.94      6.95 o 
   6  12   4       31.05       24.23      7.16 o 
   7  12   4        5.40        8.08      6.53 o 
   8  12   4       88.69       81.02     10.05 o 
   9  12   4      250.26      267.29     14.13 o 
  10  12   4       21.01       26.90      8.15 o 
  11  12   4        0.44       -1.40      6.95 o 
  12  12   4       41.36       29.01     10.75 o 
  -1  13   4        6.73        8.43      7.66 o 
   0  13   4       13.34       20.95      4.53 o 
   1  13   4       10.71       13.06      6.74 o 
   2  13   4       44.51       36.32      8.57 o 
   3  13   4       16.80       20.51      6.74 o 
   4  13   4       32.76       25.71      7.52 o 
   5  13   4        0.40       -1.90      5.41 o 
   6  13   4        1.23        8.71      5.34 o 
   7  13   4      154.66      137.41     11.81 o 
   8  13   4       25.11       24.65      7.52 o 
   9  13   4       51.36       54.44      8.15 o 
  10  13   4        0.00       -4.21      7.73 o 
  11  13   4        0.14       -2.95      7.80 o 
   1  14   4        5.18        3.86      6.74 o 
   2  14   4        2.98       12.57      5.97 o 
   3  14   4        6.63       -8.43      8.43 o 
   4  14   4        0.87        3.51      5.13 o 
   5  14   4        4.54        2.74      6.67 o 
   6  14   4        0.00        4.14      5.83 o 
   7  14   4        0.24        2.81      6.04 o 
   8  14   4        0.89        1.40      6.11 o 
   9  14   4        7.95        3.65      7.09 o 
  10  14   4       16.53       27.95      7.87 o 
   4  15   4        5.46        5.41      6.88 o 
   5  15   4        2.93       -1.55      6.95 o 
   6  15   4        0.41        0.77      6.53 o 
   7  15   4        0.32       -4.57      7.23 o 
   8  15   4        0.47       -8.29      8.29 o 
  -8 -12   5        3.20        5.34      7.02 o 
  -7 -12   5        0.24       -7.37      7.37 o 
  -6 -12   5        0.03        0.70      6.32 o 
  -5 -12   5        6.64        6.67      6.39 o 
  -4 -12   5        1.61       -2.25      7.23 o 
  -3 -12   5       29.59       25.15      8.01 o 
  -2 -12   5       18.16        7.02      8.43 o 
 -10 -11   5        0.35       12.15      6.60 o 
  -9 -11   5        1.00        6.53      6.32 o 
  -8 -11   5        1.78       12.64      4.85 o 
  -7 -11   5       15.53       12.99      6.74 o 
  -6 -11   5        0.42        4.07      7.02 o 
  -5 -11   5       28.40       46.29      7.94 o 
  -4 -11   5        3.15        4.71      5.27 o 
  -3 -11   5        2.18        2.04      6.39 o 
  -2 -11   5        6.86       11.94      7.09 o 
  -1 -11   5       24.29       32.03      8.22 o 
   0 -11   5        0.18        4.20      5.34 o 
 -11 -10   5       10.72        9.06      8.64 o 
 -10 -10   5        6.43        2.88      7.30 o 
  -9 -10   5       10.25       16.93      7.09 o 
  -8 -10   5        0.05       11.66      5.06 o 
  -7 -10   5       16.66        7.52      6.32 o 
  -6 -10   5       42.34       47.84      7.52 o 
  -5 -10   5       82.18       67.38      9.34 o 
  -4 -10   5       17.73       24.93      6.81 o 
  -3 -10   5        3.84       10.46      5.41 o 
  -2 -10   5       14.83       22.69      6.74 o 
  -1 -10   5       14.65       21.56      6.67 o 
   0 -10   5        2.44       -4.57      5.48 o 
   1 -10   5       10.29       12.92      7.02 o 
   2 -10   5        0.22       -0.77      6.18 o 
 -12  -9   5        0.00       -2.32      8.08 o 
 -11  -9   5        2.75        4.99      5.90 o 
 -10  -9   5       10.35        6.74      7.30 o 
  -9  -9   5        0.02        0.00      5.97 o 
  -8  -9   5        1.03       -3.02      4.71 o 
  -7  -9   5        1.47        5.76      4.64 o 
  -6  -9   5        8.19        1.69      6.18 o 
  -5  -9   5       15.82       16.44      6.32 o 
  -4  -9   5        3.09        9.27      4.99 o 
  -3  -9   5        2.13        2.18      4.99 o 
  -2  -9   5       71.85       76.09      8.57 o 
  -1  -9   5       16.84       22.13      6.60 o 
   0  -9   5        2.90       -0.33      3.98 o 
   1  -9   5        3.48        6.46      5.62 o 
   2  -9   5        0.01       -0.70      5.76 o 
   3  -9   5       17.68       24.93      6.39 o 
 -12  -8   5        8.54       12.57      7.23 o 
 -11  -8   5        3.21        0.00      6.95 o 
 -10  -8   5        3.89        7.02      6.60 o 
  -9  -8   5       59.31       64.70      8.64 o 
  -8  -8   5        4.97       12.85      6.11 o 
  -7  -8   5        0.33       -3.72      4.28 o 
  -6  -8   5       25.00       28.03      6.25 o 
  -5  -8   5       10.16        1.47      5.48 o 
  -4  -8   5       59.06       59.79      8.01 o 
  -3  -8   5       45.09       43.27      7.59 o 
  -2  -8   5      267.12      267.72     13.72 o 
  -1  -8   5        4.76        6.25      5.55 o 
   0  -8   5        2.79        1.64      5.69 o 
   1  -8   5       24.65       31.61      6.74 o 
   2  -8   5        4.25       12.29      6.04 o 
   3  -8   5       72.86       77.07     10.40 o 
   4  -8   5       28.40       18.47      9.41 o 
   5  -8   5        1.56        6.18      6.60 o 
 -12  -7   5        4.59       -7.44      7.44 o 
 -11  -7   5       19.06       25.71      7.87 o 
 -10  -7   5        0.05       -6.04      6.04 o 
  -9  -7   5       45.39       32.60      6.81 o 
  -8  -7   5        0.59        1.55      4.85 o 
  -7  -7   5        4.51       -0.49      5.34 o 
  -6  -7   5      138.83      127.44      9.28 o 
  -5  -7   5       36.27       31.89      6.04 o 
  -4  -7   5       58.87       58.10      6.96 o 
  -3  -7   5        4.60        3.09      4.07 o 
  -2  -7   5        4.03        6.25      5.06 o 
  -1  -7   5       48.67       43.63      7.03 o 
   0  -7   5        0.70       -3.79      3.79 o 
   1  -7   5       19.33       31.68      6.32 o 
   2  -7   5       52.49       56.34      8.08 o 
   3  -7   5       59.89       53.11      8.43 o 
   4  -7   5       81.36       92.18     10.19 o 
   5  -7   5       11.41       11.87      7.02 o 
   6  -7   5       11.47       15.94      7.80 o 
 -13  -6   5        0.13       10.04      6.60 o 
 -12  -6   5        0.93        6.32      5.83 o 
 -11  -6   5       14.74        3.23      7.37 o 
 -10  -6   5        1.73        4.71      5.62 o 
  -9  -6   5       71.99       89.65      8.78 o 
  -8  -6   5       30.84       27.68      6.11 o 
  -7  -6   5      160.00      145.95     10.62 o 
  -6  -6   5      233.89      228.11     11.11 o 
  -5  -6   5       72.38       73.57      7.10 o 
  -4  -6   5       83.20       94.94      7.10 o 
  -3  -6   5       59.17       57.05      5.62 o 
  -2  -6   5        1.60       -1.19      4.35 o 
  -1  -6   5       23.66       32.38      5.41 o 
   0  -6   5      110.54      121.29      9.14 o 
   1  -6   5       67.72       76.80      8.15 o 
   2  -6   5        3.28        7.80      5.41 o 
   3  -6   5      244.12      241.58     12.59 o 
   4  -6   5        0.39       -0.56      5.41 o 
   5  -6   5        0.56        0.00      6.32 o 
   6  -6   5        0.04       -6.11      6.11 o 
   7  -6   5       41.91       36.32      9.62 o 
 -13  -5   5       12.16       11.52      8.50 o 
 -12  -5   5        8.49       13.20      6.88 o 
 -11  -5   5        0.55       -5.06      6.32 o 
 -10  -5   5        2.55        7.44      5.97 o 
  -9  -5   5        0.02        4.14      4.42 o 
  -8  -5   5       97.08       82.22      8.57 o 
  -7  -5   5      265.45      259.46     11.89 o 
  -6  -5   5      196.14      195.65      9.99 o 
  -5  -5   5       97.78      101.14      6.96 o 
  -4  -5   5       90.91       88.20      6.61 o 
  -3  -5   5        2.59        2.46      3.23 o 
  -2  -5   5       11.26       10.75      3.93 o 
  -1  -5   5      264.03      259.25     10.77 o 
   0  -5   5      104.59      106.69      5.38 o 
   1  -5   5        1.38        1.97      3.72 o 
   2  -5   5       31.57       38.71      5.27 o 
   3  -5   5      261.79      266.82     12.94 o 
   4  -5   5       91.89      107.65      9.06 o 
   5  -5   5       91.58       87.97      9.20 o 
   6  -5   5        0.31       -3.79      6.67 o 
   7  -5   5        1.75        4.85      6.39 o 
   8  -5   5        2.33        6.11      7.51 o 
 -13  -4   5        1.41        4.64      7.02 o 
 -12  -4   5        4.01        3.44      6.32 o 
 -11  -4   5       40.06       65.05      8.15 o 
 -10  -4   5      205.06      187.73     13.15 o 
  -9  -4   5       86.18       88.75      9.42 o 
  -8  -4   5      187.53      177.05     10.76 o 
  -7  -4   5       14.32       18.61      4.50 o 
  -6  -4   5        0.00       -3.37      3.93 o 
  -5  -4   5       25.00       32.95      4.92 o 
  -4  -4   5       13.56        8.78      4.00 o 
  -3  -4   5        3.95        0.00      3.30 o 
  -2  -4   5      383.85      389.59     12.19 o 
  -1  -4   5      107.26      122.31      7.59 o 
   0  -4   5        0.51        3.32      2.55 o 
   1  -4   5        9.79        8.01      4.35 o 
   2  -4   5      131.25      128.58      8.22 o 
   3  -4   5      119.53      111.27      8.36 o 
   4  -4   5       42.65       46.08      6.67 o 
   5  -4   5      618.61      632.85     19.59 o 
   6  -4   5        1.30       -2.25      5.97 o 
   7  -4   5        0.17        3.79      6.18 o 
   8  -4   5      169.57      141.42     13.35 o 
   9  -4   5       30.88       37.23      9.69 o 
 -13  -3   5       18.71       28.73      7.66 o 
 -12  -3   5       46.32       45.45      9.69 o 
 -11  -3   5       49.31       61.54      8.85 o 
 -10  -3   5      293.97      312.96     15.41 o 
  -9  -3   5     1205.22     1300.60     28.22 o 
  -8  -3   5       80.27       75.05      7.80 o 
  -7  -3   5      207.90      229.71     10.76 o 
  -6  -3   5        8.70        4.35      4.35 o 
  -5  -3   5      423.89      383.94     12.26 o 
  -4  -3   5     1395.99     1451.73     22.18 o 
  -3  -3   5      124.20      145.97      7.10 o 
  -2  -3   5      600.41      663.51     14.41 o 
  -1  -3   5     3139.54     3170.80     30.72 o 
   0  -3   5     3047.02     3007.64     24.35 o 
   1  -3   5     1462.04     1396.88     21.83 o 
   2  -3   5      276.66      280.56     10.35 o 
   3  -3   5       79.67       86.86      6.82 o 
   4  -3   5        3.66       12.36      3.93 o 
   5  -3   5       87.37       80.67      7.87 o 
   6  -3   5     1241.08     1165.75     26.74 o 
   7  -3   5       17.25       20.16      6.11 o 
   8  -3   5       14.40       23.18      7.23 o 
   9  -3   5       47.96       28.66     10.89 o 
 -12  -2   5        0.03       -3.58      7.44 o 
 -11  -2   5      134.34      135.64     12.23 o 
 -10  -2   5        1.22        6.81      5.20 o 
  -9  -2   5       27.49       21.71      7.31 o 
  -8  -2   5     1304.65     1374.39     27.33 o 
  -7  -2   5       30.25       30.21      5.48 o 
  -6  -2   5        1.20        2.81      3.58 o 
  -5  -2   5        0.76        2.53      3.44 o 
  -4  -2   5      657.98      672.01     14.84 o 
  -3  -2   5      357.01      324.84     10.08 o 
  -2  -2   5      250.37      260.11      8.73 o 
  -1  -2   5      134.27      120.48      6.19 o 
   0  -2   5     3297.35     3567.76     36.76 o 
   1  -2   5      937.46     1015.29     17.08 o 
   2  -2   5      366.25      400.36     11.41 o 
   3  -2   5      194.11      212.22      9.29 o 
   4  -2   5      257.14      242.69     10.91 o 
   5  -2   5      247.06      270.84     11.68 o 
   6  -2   5      532.68      523.73     17.76 o 
   7  -2   5        7.92       -2.67      6.39 o 
   8  -2   5      117.73      104.92     10.61 o 
   9  -2   5       13.23       17.28      8.01 o 
  10  -2   5      254.07      275.63     16.95 o 
 -12  -1   5        5.14       14.61      6.25 o 
 -11  -1   5       86.58       90.01     10.82 o 
 -10  -1   5        8.92       19.74      5.27 o 
  -9  -1   5       78.49       78.34      8.01 o 
  -8  -1   5      335.73      338.10     14.36 o 
  -7  -1   5      277.83      306.73     12.67 o 
  -6  -1   5       44.49       50.80      5.69 o 
  -5  -1   5      260.54      306.54     10.63 o 
  -4  -1   5       27.41       36.39      4.29 o 
  -3  -1   5      235.39      227.69      7.96 o 
  -2  -1   5      224.58      229.25      7.74 o 
  -1  -1   5       62.20       59.04      4.36 o 
   0  -1   5       83.20       83.66      3.97 o 
   1  -1   5       91.67      128.09      5.98 o 
   2  -1   5     1982.35     2248.90     25.13 o 
   3  -1   5      313.55      297.98     10.07 o 
   4  -1   5       54.28       57.33      5.55 o 
   5  -1   5      154.31      158.27      8.79 o 
   6  -1   5      116.82      117.59      8.15 o 
   7  -1   5       21.59       19.46      5.76 o 
   8  -1   5      228.57      233.32     13.92 o 
   9  -1   5       22.58       25.29      6.74 o 
  10  -1   5        3.65        0.00      7.94 o 
  11  -1   5        2.60        5.41      7.37 o 
 -12   0   5        2.10       10.53      7.23 o 
 -11   0   5       22.82       32.38      6.81 o 
 -10   0   5        6.44        5.97      6.67 o 
  -9   0   5       41.33       47.35      7.02 o 
  -8   0   5      288.08      307.03     14.00 o 
  -7   0   5        1.80        0.42      3.51 o 
  -6   0   5        4.28       10.82      3.51 o 
  -5   0   5      122.70      123.81      7.10 o 
  -4   0   5      476.14      485.78     12.35 o 
  -3   0   5      949.21     1067.67     17.17 o 
  -2   0   5      317.12      297.47      8.46 o 
  -1   0   5      253.79      257.50      7.54 o 
   0   0   5      324.92      372.14      9.45 o 
   1   0   5        3.28        0.42      2.39 o 
   2   0   5      432.26      518.92     11.43 o 
   3   0   5      148.34      136.24      6.68 o 
   4   0   5        3.02        1.19      3.58 o 
   5   0   5      581.87      625.62     15.80 o 
   6   0   5       23.21       30.42      5.27 o 
   7   0   5        5.86        0.42      4.57 o 
   8   0   5       33.76       33.16      6.60 o 
   9   0   5      130.71      133.32     11.60 o 
  10   0   5       27.95       29.22      8.36 o 
  11   0   5        1.53       10.18      7.16 o 
 -11   1   5        1.26       -1.40      7.02 o 
 -10   1   5       60.31       63.86      9.48 o 
  -9   1   5      207.12      206.29     12.66 o 
  -8   1   5       10.22       12.29      5.69 o 
  -7   1   5       19.11       26.27      4.78 o 
  -6   1   5       81.68       95.36      7.31 o 
  -5   1   5       13.31       12.15      3.72 o 
  -4   1   5        1.36        5.41      3.09 o 
  -3   1   5     3005.10     3293.11     29.38 o 
  -2   1   5     3132.21     3487.20     28.29 o 
  -1   1   5       16.41       19.53      2.95 o 
   0   1   5      211.85      233.76      5.03 o 
   1   1   5      408.94      410.52      9.46 o 
   2   1   5      106.71      115.33      5.48 o 
   3   1   5       30.87       22.69      3.79 o 
   4   1   5      244.90      283.19      9.43 o 
   5   1   5      188.79      184.30      8.44 o 
   6   1   5      434.68      440.71     13.60 o 
   7   1   5       55.65       65.20      6.67 o 
   8   1   5       14.16       21.07      5.69 o 
   9   1   5       83.27       76.03      9.06 o 
  10   1   5        4.57       10.39      5.20 o 
  11   1   5        0.30       -5.97      5.97 o 
  12   1   5        6.40       -6.95      9.34 o 
 -11   2   5        1.89        3.72      7.44 o 
 -10   2   5      208.82      230.81     14.41 o 
  -9   2   5      107.46      102.53     11.31 o 
  -8   2   5       13.79       26.41      6.18 o 
  -7   2   5      148.89      132.51      8.72 o 
  -6   2   5      340.51      312.77     12.95 o 
  -5   2   5      736.45      789.62     17.94 o 
  -4   2   5       60.30       46.45      4.71 o 
  -3   2   5      159.63      179.58      7.81 o 
  -2   2   5       83.15       92.30      5.41 o 
  -1   2   5      457.05      507.97     10.80 o 
   0   2   5      163.30      184.32      4.55 o 
   1   2   5       49.89       54.61      3.87 o 
   2   2   5      133.40      135.77      5.84 o 
   3   2   5     4459.32     4799.97     34.15 o 
   4   2   5       97.09      119.79      6.19 o 
   5   2   5      781.28      849.89     17.04 o 
   6   2   5       23.33       26.41      4.21 o 
   7   2   5       29.64       29.85      5.48 o 
   8   2   5      114.30      111.40      9.00 o 
   9   2   5       19.71       11.87      5.90 o 
  10   2   5       80.98       88.67      9.06 o 
  11   2   5       26.14       22.34      7.80 o 
  12   2   5        7.04       13.20      7.44 o 
 -11   3   5        4.33        7.80      7.02 o 
 -10   3   5       21.90       22.34      7.09 o 
  -9   3   5       96.34       95.91      9.84 o 
  -8   3   5        0.52        7.16      5.27 o 
  -7   3   5       57.89       44.47      7.17 o 
  -6   3   5        0.01       -1.26      4.00 o 
  -5   3   5      875.89      840.67     19.08 o 
  -4   3   5      123.99      128.79      7.45 o 
  -3   3   5      250.39      273.61      9.71 o 
  -2   3   5      290.71      320.78      9.51 o 
  -1   3   5       52.42       54.32      4.43 o 
   0   3   5      556.18      581.51      8.15 o 
   1   3   5      804.64      906.56     13.97 o 
   2   3   5      840.80      934.41     14.68 o 
   3   3   5     1071.02     1093.89     16.41 o 
   4   3   5     2437.36     2588.25     26.97 o 
   5   3   5      395.45      393.41     11.63 o 
   6   3   5      969.52      992.56     19.32 o 
   7   3   5       40.44       34.85      5.55 o 
   8   3   5       18.67       16.58      4.92 o 
   9   3   5        6.97        2.95      5.69 o 
  10   3   5      150.75      143.53     10.97 o 
  11   3   5        1.65        6.95      5.55 o 
  12   3   5        2.22       -3.51      6.25 o 
 -10   4   5        3.24       -3.72      6.60 o 
  -9   4   5       28.39       25.99      7.94 o 
  -8   4   5        8.81       17.21      6.46 o 
  -7   4   5       15.20       17.91      6.53 o 
  -6   4   5      648.69      604.42     18.97 o 
  -5   4   5       24.70       21.85      5.97 o 
  -4   4   5        2.16        7.66      3.86 o 
  -3   4   5      112.73      106.08      6.54 o 
  -2   4   5      104.73       87.10      6.05 o 
  -1   4   5        0.11        1.76      1.97 o 
   0   4   5      559.17      612.55     23.85 o 
   1   4   5     1861.59     2099.83     22.44 o 
   2   4   5       55.84       55.87      4.71 o 
   3   4   5     2258.90     2498.24     25.31 o 
   4   4   5        3.26        0.00      2.95 o 
   5   4   5       70.75       63.46      5.69 o 
   6   4   5     1916.55     2018.55     27.31 o 
   7   4   5      350.18      344.87     12.60 o 
   8   4   5        3.68        9.41      3.37 o 
   9   4   5        9.25       15.45      4.78 o 
  10   4   5       22.06       14.68      6.32 o 
  11   4   5       13.30       19.60      6.04 o 
  12   4   5        1.92        2.74      6.18 o 
  13   4   5        0.10       -1.55      6.39 o 
  -9   5   5       18.43       38.63      8.01 o 
  -8   5   5        9.24       12.78      6.18 o 
  -7   5   5       89.57       73.85      9.77 o 
  -6   5   5       17.47       15.31      5.83 o 
  -5   5   5       29.13       39.90      6.18 o 
  -4   5   5      173.62      166.65      9.63 o 
  -3   5   5       59.26       59.16      6.04 o 
  -2   5   5        2.12        4.14      2.60 o 
  -1   5   5        1.62        1.19      2.88 o 
   0   5   5        2.29       -1.96      1.96 o 
   1   5   5       12.70       13.14      3.51 o 
   2   5   5       27.23       35.97      4.22 o 
   3   5   5      571.15      624.03     13.56 o 
   4   5   5      498.81      557.29     13.05 o 
   5   5   5        3.06        3.02      4.00 o 
   6   5   5      356.73      373.28     12.04 o 
   7   5   5        0.35        3.79      4.00 o 
   8   5   5        1.04        0.42      4.42 o 
   9   5   5        2.51        8.57      4.00 o 
  10   5   5        1.03       -5.76      5.76 o 
  11   5   5        0.58        1.83      6.18 o 
  12   5   5       36.61       28.80      8.22 o 
  13   5   5       16.21       11.94      7.94 o 
  -9   6   5        0.10       -3.09      6.04 o 
  -8   6   5        9.78       19.46      6.53 o 
  -7   6   5        0.04       -2.46      6.18 o 
  -6   6   5       19.59       10.61      6.18 o 
  -5   6   5       21.92       30.55      6.53 o 
  -4   6   5      203.46      188.25     10.69 o 
  -3   6   5       49.34       47.91      5.90 o 
  -2   6   5       61.71       56.98      5.90 o 
  -1   6   5        8.33       14.54      2.95 o 
   0   6   5       96.57      116.14      9.49 o 
   1   6   5        0.00        2.60      2.67 o 
   2   6   5      113.46      115.79      6.47 o 
   3   6   5       21.10       23.32      3.44 o 
   4   6   5      287.16      301.21     10.28 o 
   5   6   5       77.46       87.50      6.54 o 
   6   6   5       23.51       19.81      4.57 o 
   7   6   5        0.14       -1.90      3.44 o 
   8   6   5        0.08       -0.42      3.72 o 
   9   6   5       17.67       17.21      5.83 o 
  10   6   5      105.71      108.15      9.42 o 
  11   6   5      170.96      163.51     13.15 o 
  12   6   5       66.51       64.85      9.91 o 
  13   6   5       26.45       25.01      9.34 o 
  -8   7   5       15.10       23.39      6.46 o 
  -7   7   5       32.10       42.22      7.87 o 
  -6   7   5       32.19       23.32      7.24 o 
  -5   7   5        9.58        8.29      5.55 o 
  -4   7   5       79.11       73.99      8.01 o 
  -3   7   5     1052.83      979.90     23.12 o 
  -2   7   5       40.11       31.26      6.18 o 
  -1   7   5       60.75       62.18      6.18 o 
   0   7   5       39.65       44.05      3.53 o 
   1   7   5       50.14       42.30      4.85 o 
   2   7   5      197.65      210.83      9.29 o 
   3   7   5      108.72      109.66      6.47 o 
   4   7   5      173.53      169.92      8.58 o 
   5   7   5       12.72       17.14      3.58 o 
   6   7   5       54.31       52.20      6.11 o 
   7   7   5       84.72       90.86      7.24 o 
   8   7   5       15.43       14.47      4.85 o 
   9   7   5       23.06       20.86      6.04 o 
  10   7   5       72.37       80.10      8.92 o 
  11   7   5        0.51        2.39      5.76 o 
  12   7   5        1.02       -5.27      6.18 o 
  13   7   5        1.51       -1.47      7.94 o 
  -7   8   5        2.58        8.92      6.60 o 
  -6   8   5        0.27        4.71      4.99 o 
  -5   8   5       21.74       25.71      6.53 o 
  -4   8   5        4.02       -0.56      5.90 o 
  -3   8   5      304.45      335.74     14.56 o 
  -2   8   5      244.37      222.62     12.31 o 
  -1   8   5      152.43      132.38      9.84 o 
   0   8   5      334.51      319.60      8.64 o 
   1   8   5        0.83        3.79      3.65 o 
   2   8   5       10.57        9.83      3.86 o 
   3   8   5       68.88       70.41      6.53 o 
   4   8   5       58.69       66.75      6.11 o 
   5   8   5        1.85        4.14      3.79 o 
   6   8   5      746.89      767.31     18.99 o 
   7   8   5      113.85      113.86      8.57 o 
   8   8   5       28.81       16.51      6.25 o 
   9   8   5      937.91      921.96     23.66 o 
  10   8   5       31.41       39.55      6.74 o 
  11   8   5       97.61       92.40     10.19 o 
  12   8   5       16.02       23.95      7.09 o 
  13   8   5       15.25       26.41      8.22 o 
  -6   9   5        1.93       -8.85      8.85 o 
  -5   9   5        1.20        0.00      6.39 o 
  -4   9   5        5.30       -7.73      7.73 o 
  -3   9   5      302.46      318.25     15.90 o 
  -2   9   5      866.03      836.32     23.22 o 
  -1   9   5     1327.40     1274.87     27.47 o 
   0   9   5      230.69      222.01     10.90 o 
   1   9   5      151.89      145.67      9.14 o 
   2   9   5       16.30       12.78      5.27 o 
   3   9   5      118.71      122.37      8.50 o 
   4   9   5        0.22        0.00      3.86 o 
   5   9   5       26.23       28.52      5.69 o 
   6   9   5       36.25       37.79      6.11 o 
   7   9   5      107.92       92.91      9.00 o 
   8   9   5      827.86      793.66     21.53 o 
   9   9   5      875.18      811.10     22.87 o 
  10   9   5        0.21       -4.57      7.02 o 
  11   9   5      117.24      104.64     10.82 o 
  12   9   5        0.07       -4.07      6.39 o 
  13   9   5        0.59        3.72      7.02 o 
  -5  10   5        0.00       -7.59      7.59 o 
  -4  10   5        0.13        2.04      6.39 o 
  -3  10   5       11.88       17.07      6.88 o 
  -2  10   5      194.26      205.36     12.65 o 
  -1  10   5      214.54      220.23     12.94 o 
   0  10   5      144.51      146.28     20.49 o 
   1  10   5       70.80       63.73      8.08 o 
   2  10   5        3.94        1.40      4.07 o 
   3  10   5        1.03        0.42      3.93 o 
   4  10   5        0.63       -0.91      4.28 o 
   5  10   5       30.73       21.99      5.62 o 
   6  10   5      603.50      585.49     18.40 o 
   7  10   5      421.87      456.45     16.12 o 
   8  10   5       76.06       71.88      8.64 o 
   9  10   5        0.07        6.60      5.41 o 
  10  10   5        0.02       -6.11      6.11 o 
  11  10   5        7.17        2.60      6.60 o 
  12  10   5       40.42       47.98      8.92 o 
  13  10   5        1.74        6.04      7.23 o 
  -4  11   5       56.63       73.06     10.40 o 
  -3  11   5        6.24        7.73      6.67 o 
  -2  11   5        0.50        5.27      5.62 o 
  -1  11   5       30.79       17.77      7.80 o 
   0  11   5       29.32       38.23      9.83 o 
   1  11   5        1.86       14.82      5.27 o 
   2  11   5        0.41       -1.05      4.57 o 
   3  11   5       72.51       58.46      8.01 o 
   4  11   5       28.02       15.73      6.25 o 
   5  11   5       51.16       40.61      7.17 o 
   6  11   5      124.47      101.77      9.70 o 
   7  11   5        0.05       -0.56      5.34 o 
   8  11   5        2.14        6.11      4.71 o 
   9  11   5       18.71       29.36      6.60 o 
  10  11   5        1.23       -1.90      5.83 o 
  11  11   5       24.18       20.72      8.36 o 
  12  11   5      119.78      105.97     12.16 o 
  13  11   5        1.83       -7.94      7.94 o 
  -3  12   5        4.01       18.75      6.60 o 
  -2  12   5        9.57       16.79      7.30 o 
  -1  12   5       32.61       43.83      8.15 o 
   0  12   5        9.81       13.25      4.94 o 
   1  12   5       64.94       45.60      9.55 o 
   2  12   5      109.16      112.44      9.98 o 
   3  12   5      165.28      149.52     11.11 o 
   4  12   5        4.18        6.81      6.18 o 
   5  12   5       28.37       31.54      6.53 o 
   6  12   5       16.69       14.19      6.88 o 
   7  12   5       84.55       90.71      9.20 o 
   8  12   5        4.56        8.99      6.32 o 
   9  12   5        8.17        8.78      6.74 o 
  10  12   5       32.91       51.07      8.43 o 
  11  12   5        3.42        4.21      7.73 o 
  12  12   5      200.11      212.29     15.96 o 
  -1  13   5        3.04        6.11      7.09 o 
   0  13   5        5.10        4.03      5.31 o 
   1  13   5        7.65        8.92      6.74 o 
   2  13   5        8.70       17.21      6.74 o 
   3  13   5        5.62        5.13      5.55 o 
   4  13   5        0.00        6.32      5.90 o 
   5  13   5        4.15        4.99      5.97 o 
   6  13   5       12.62       16.29      5.83 o 
   7  13   5       50.68       61.05      8.71 o 
   8  13   5       10.43       15.66      7.30 o 
   9  13   5        0.16        0.70      7.09 o 
  10  13   5       47.19       64.42      8.36 o 
  11  13   5       17.27        3.72      8.57 o 
   1  14   5        0.64        2.32      7.16 o 
   2  14   5        0.03        5.20      6.04 o 
   3  14   5        0.17        9.27      5.62 o 
   4  14   5       21.01       26.62      8.08 o 
   5  14   5       39.56       38.78      7.66 o 
   6  14   5        5.79       17.98      6.81 o 
   7  14   5        4.63       10.46      5.76 o 
   8  14   5       45.36       32.66      9.13 o 
   9  14   5       17.52        5.13      8.99 o 
  10  14   5       10.98       10.61      7.30 o 
   4  15   5        0.53       -1.55      6.74 o 
   5  15   5       24.91       28.31      8.01 o 
   6  15   5        2.50       -6.95      6.95 o 
   7  15   5        2.64       13.77      6.74 o 
   8  15   5        1.54        3.86      7.30 o 
  -9 -11   6        0.16       -6.60      6.60 o 
  -8 -11   6        4.36        5.97      5.27 o 
  -7 -11   6        0.03        7.23      5.27 o 
  -6 -11   6        3.44       -2.88      8.08 o 
  -5 -11   6        3.58        9.27      7.23 o 
  -4 -11   6        1.40        7.16      6.74 o 
  -3 -11   6       11.45        6.53      7.45 o 
  -2 -11   6        0.00       -2.25      6.46 o 
  -1 -11   6       12.48        0.77      7.59 o 
 -10 -10   6       17.26       21.77      7.80 o 
  -9 -10   6        1.25       -2.18      5.97 o 
  -8 -10   6        1.33       14.47      5.48 o 
  -7 -10   6        0.18        8.71      5.69 o 
  -6 -10   6        0.01        7.16      5.27 o 
  -5 -10   6       64.96       62.25      9.62 o 
  -4 -10   6       46.83       59.08      8.43 o 
  -3 -10   6       27.28       25.01      8.43 o 
  -2 -10   6        0.69        0.70      6.18 o 
  -1 -10   6        6.33        9.76      7.30 o 
   0 -10   6        0.00        7.73      4.13 o 
   1 -10   6        1.36        1.55      7.09 o 
 -11  -9   6       19.98       20.30      8.92 o 
 -10  -9   6        6.95        5.69      7.44 o 
  -9  -9   6        2.36        6.04      6.67 o 
  -8  -9   6        1.54       -6.11      6.11 o 
  -7  -9   6       12.91       15.38      6.04 o 
  -6  -9   6       14.89       13.13      6.53 o 
  -5  -9   6        2.43        7.66      5.41 o 
  -4  -9   6        0.28       -2.95      6.32 o 
  -3  -9   6        5.97        3.58      5.62 o 
  -2  -9   6        0.73        3.02      5.90 o 
  -1  -9   6       11.50       10.61      6.11 o 
   0  -9   6        4.09       -0.15      4.25 o 
   1  -9   6        0.20        0.70      5.90 o 
   2  -9   6        0.68        2.18      7.44 o 
   3  -9   6        3.00       -5.41      8.22 o 
 -12  -8   6       12.11       21.70      7.23 o 
 -11  -8   6        5.08        4.28      6.11 o 
 -10  -8   6        2.13        5.34      7.02 o 
  -9  -8   6       20.09       25.85      7.87 o 
  -8  -8   6       23.47       30.98      6.95 o 
  -7  -8   6        5.29        8.50      5.34 o 
  -6  -8   6       42.85       47.14      8.29 o 
  -5  -8   6       90.07       85.73      8.78 o 
  -4  -8   6        0.30        1.62      4.92 o 
  -3  -8   6       10.15       -3.23      6.39 o 
  -2  -8   6       57.07       48.26      7.73 o 
  -1  -8   6       20.10       20.16      7.23 o 
   0  -8   6        7.75        6.84      6.43 o 
   1  -8   6        0.36        1.83      5.97 o 
   2  -8   6        6.73       17.00      5.62 o 
   3  -8   6        3.83       18.89      6.74 o 
   4  -8   6       45.31       41.38      9.62 o 
 -12  -7   6        4.73        8.29      7.30 o 
 -11  -7   6        0.37        7.66      5.34 o 
 -10  -7   6       17.38       23.74      7.23 o 
  -9  -7   6      162.06      157.03     11.67 o 
  -8  -7   6       89.49       87.76      9.63 o 
  -7  -7   6       49.12       45.94      7.03 o 
  -6  -7   6        3.10        2.53      5.06 o 
  -5  -7   6       23.86       14.68      6.11 o 
  -4  -7   6        0.89        4.28      4.64 o 
  -3  -7   6       83.33       76.59      8.01 o 
  -2  -7   6      222.10      210.91     11.81 o 
  -1  -7   6       56.48       69.48      7.94 o 
   0  -7   6       35.71       34.27      4.77 o 
   1  -7   6       86.69       87.62      9.13 o 
   2  -7   6        3.93        5.90      6.39 o 
   3  -7   6        7.30        2.53      5.90 o 
   4  -7   6        0.89       -5.48      6.60 o 
   5  -7   6        2.73       13.27      5.69 o 
 -12  -6   6        7.78        8.08      6.67 o 
 -11  -6   6       12.85       25.57      6.46 o 
 -10  -6   6       22.58       24.72      8.29 o 
  -9  -6   6        0.98        0.56      5.97 o 
  -8  -6   6        7.51       -2.67      5.34 o 
  -7  -6   6       14.32       16.30      6.25 o 
  -6  -6   6        0.03        0.49      4.64 o 
  -5  -6   6        0.37        0.91      4.71 o 
  -4  -6   6       25.56       20.86      5.34 o 
  -3  -6   6       23.70       23.67      5.41 o 
  -2  -6   6       17.99       21.70      5.83 o 
  -1  -6   6      106.33      117.23      8.57 o 
   0  -6   6      379.28      343.05     10.45 o 
   1  -6   6       23.71       25.57      5.62 o 
   2  -6   6        0.01       -1.55      5.55 o 
   3  -6   6       60.94       68.57      8.71 o 
   4  -6   6       29.87       38.70      7.87 o 
   5  -6   6        7.82        8.01      6.74 o 
   6  -6   6        5.98       13.84      7.37 o 
 -12  -5   6        6.18       11.59      6.04 o 
 -11  -5   6        0.10        0.63      6.11 o 
 -10  -5   6       15.09       21.70      7.09 o 
  -9  -5   6        3.43       -4.42      6.53 o 
  -8  -5   6       11.83       17.21      5.76 o 
  -7  -5   6      193.07      212.21     11.88 o 
  -6  -5   6      342.86      307.80     13.73 o 
  -5  -5   6      244.87      248.68     11.33 o 
  -4  -5   6        0.05       -4.00      4.00 o 
  -3  -5   6        0.72        0.00      3.58 o 
  -2  -5   6       16.32       15.10      4.50 o 
  -1  -5   6      255.00      251.31     11.40 o 
   0  -5   6       81.30       90.61      5.59 o 
   1  -5   6      106.91       87.57      8.01 o 
   2  -5   6      335.95      347.87     14.50 o 
   3  -5   6      156.26      139.26     10.68 o 
   4  -5   6      226.87      226.01     13.15 o 
   5  -5   6        4.37       -1.19      6.74 o 
   6  -5   6        0.26       -5.90      5.90 o 
   7  -5   6        0.38        1.47      6.74 o 
 -12  -4   6        1.41       -2.18      7.16 o 
 -11  -4   6       27.36       24.16      7.52 o 
 -10  -4   6       49.84       59.85      8.78 o 
  -9  -4   6       84.71      106.45     10.26 o 
  -8  -4   6        0.16        5.41      5.20 o 
  -7  -4   6      201.97      212.86     11.11 o 
  -6  -4   6      168.37      151.17      9.42 o 
  -5  -4   6      254.61      284.53     11.82 o 
  -4  -4   6       80.67       95.50      6.96 o 
  -3  -4   6      110.32      106.07      7.24 o 
  -2  -4   6        0.97        1.76      3.72 o 
  -1  -4   6      209.10      197.46      9.36 o 
   0  -4   6        9.93       10.24      3.00 o 
   1  -4   6        9.57        3.51      4.28 o 
   2  -4   6        3.41        4.64      4.07 o 
   3  -4   6       74.40       85.09      7.87 o 
   4  -4   6       15.68       13.49      6.25 o 
   5  -4   6       51.83       45.52      8.29 o 
   6  -4   6       24.39       22.41      6.95 o 
   7  -4   6       10.48        0.63      7.30 o 
   8  -4   6       19.97       19.18      9.41 o 
 -12  -3   6        3.48       -7.66      7.66 o 
 -11  -3   6        0.27        6.53      5.48 o 
 -10  -3   6        2.57       -0.56      6.88 o 
  -9  -3   6      802.95      825.54     23.21 o 
  -8  -3   6        9.42       22.55      5.34 o 
  -7  -3   6       15.86       19.53      6.25 o 
  -6  -3   6      223.14      222.28     10.27 o 
  -5  -3   6      182.51      196.43      9.92 o 
  -4  -3   6        0.47        1.33      2.95 o 
  -3  -3   6       56.81       55.86      5.41 o 
  -2  -3   6       41.44       30.42      4.57 o 
  -1  -3   6        8.26       17.63      3.86 o 
   0  -3   6        0.09       -3.31      4.39 o 
   1  -3   6       45.95       55.92      5.83 o 
   2  -3   6       32.22       31.68      5.20 o 
   3  -3   6      130.02      127.65      8.44 o 
   4  -3   6       77.56       89.45      8.01 o 
   5  -3   6       25.71       30.84      6.95 o 
   6  -3   6      191.35      206.98     12.51 o 
   7  -3   6        6.14       11.03      6.18 o 
   8  -3   6       46.89       40.74      9.55 o 
   9  -3   6        7.56        8.29      8.22 o 
 -12  -2   6       26.54       24.23      8.57 o 
 -11  -2   6        4.86        2.67      6.18 o 
 -10  -2   6        1.63        4.14      5.06 o 
  -9  -2   6        1.75        8.50      6.04 o 
  -8  -2   6        3.70        4.78      5.69 o 
  -7  -2   6       36.96       40.18      6.32 o 
  -6  -2   6      269.50      230.03     10.98 o 
  -5  -2   6       60.45       64.78      5.83 o 
  -4  -2   6      560.06      571.51     14.32 o 
  -3  -2   6        5.26        4.50      3.72 o 
  -2  -2   6        0.15        2.32      3.09 o 
  -1  -2   6      963.70     1000.45     17.71 o 
   0  -2   6     1373.44     1330.28     14.78 o 
   1  -2   6     1584.81     1550.55     23.13 o 
   2  -2   6     1296.24     1347.58     22.42 o 
   3  -2   6       36.93       36.95      4.99 o 
   4  -2   6        0.01       -0.84      4.07 o 
   5  -2   6       94.55       82.29      8.15 o 
   6  -2   6      102.61      116.02      9.28 o 
   7  -2   6      508.28      517.20     19.08 o 
   8  -2   6       70.91       83.40      8.57 o 
   9  -2   6        0.22        9.06      6.88 o 
  10  -2   6        3.75       16.29      7.73 o 
 -12  -1   6        2.91        4.49      6.60 o 
 -11  -1   6        4.03        4.07      5.97 o 
 -10  -1   6        1.18       -6.46      6.46 o 
  -9  -1   6        0.61        2.67      5.27 o 
  -8  -1   6       49.94       63.58      7.10 o 
  -7  -1   6       47.17       41.66      6.39 o 
  -6  -1   6      236.92      221.60     10.62 o 
  -5  -1   6       56.63       64.08      5.76 o 
  -4  -1   6      236.62      231.04      9.64 o 
  -3  -1   6        9.41       10.18      3.30 o 
  -2  -1   6      564.10      558.06     12.99 o 
  -1  -1   6      516.54      479.87     11.86 o 
   0  -1   6      685.81      682.48     12.30 o 
   1  -1   6       79.79       97.13      6.04 o 
   2  -1   6      334.22      396.49     11.76 o 
   3  -1   6       60.69       70.34      5.62 o 
   4  -1   6       68.82       66.68      6.39 o 
   5  -1   6       16.88       14.05      5.20 o 
   6  -1   6       14.54       11.10      5.06 o 
   7  -1   6       45.98       30.63      7.59 o 
   8  -1   6        5.88        6.95      6.39 o 
   9  -1   6       14.06       -5.83      8.36 o 
  10  -1   6      144.90      160.17     13.00 o 
 -12   0   6       30.18       20.16      9.55 o 
 -11   0   6        0.02       15.31      5.83 o 
 -10   0   6      142.13      167.48     12.09 o 
  -9   0   6       15.26       13.35      6.25 o 
  -8   0   6      109.56      117.57      9.14 o 
  -7   0   6       33.38       43.83      6.39 o 
  -6   0   6       89.62       93.75      6.89 o 
  -5   0   6     1239.18     1368.73     23.04 o 
  -4   0   6      977.51     1020.16     18.84 o 
  -3   0   6     1178.36     1269.60     19.74 o 
  -2   0   6        0.00        0.00      2.74 o 
  -1   0   6        6.73       14.40      2.81 o 
   0   0   6      153.78      131.29     10.73 o 
   1   0   6        0.12       -2.60      2.60 o 
   2   0   6      211.05      226.32      8.59 o 
   3   0   6      179.56      216.58      8.65 o 
   4   0   6       19.36       16.16      4.64 o 
   5   0   6       13.51       22.41      4.14 o 
   6   0   6      112.68      124.19      8.64 o 
   7   0   6        4.67        6.25      5.34 o 
   8   0   6       92.32       74.91      9.49 o 
   9   0   6      157.20      138.82     12.09 o 
  10   0   6       79.44       95.97     10.61 o 
  11   0   6       13.88       11.38      7.80 o 
 -11   1   6       20.41       25.99      8.50 o 
 -10   1   6       10.87        3.23      6.53 o 
  -9   1   6       22.28       13.28      7.45 o 
  -8   1   6        2.81        2.60      5.48 o 
  -7   1   6      106.81       95.51      8.08 o 
  -6   1   6       20.41       18.47      5.20 o 
  -5   1   6       77.51       78.64      6.61 o 
  -4   1   6        0.22        8.22      3.23 o 
  -3   1   6      756.72      868.09     16.69 o 
  -2   1   6      193.79      193.51      8.02 o 
  -1   1   6       68.08       79.14      5.06 o 
   0   1   6      135.65      132.50     10.27 o 
   1   1   6       31.56       31.26      3.86 o 
   2   1   6        0.14        4.35      2.39 o 
   3   1   6      176.73      204.29      8.16 o 
   4   1   6      354.49      361.22     11.55 o 
   5   1   6      272.77      308.82     11.89 o 
   6   1   6        1.41        5.62      3.02 o 
   7   1   6        2.78        3.65      4.21 o 
   8   1   6       65.23       63.23      7.24 o 
   9   1   6        3.83       10.32      5.97 o 
  10   1   6       16.21       22.48      7.37 o 
  11   1   6       55.48       66.81      9.41 o 
 -11   2   6       49.41       49.17      9.41 o 
 -10   2   6       17.42       10.18      7.16 o 
  -9   2   6      311.11      272.02     14.91 o 
  -8   2   6      186.37      179.00     11.81 o 
  -7   2   6      234.45      242.15     12.59 o 
  -6   2   6      146.49      135.96      9.70 o 
  -5   2   6       86.42       95.79      7.31 o 
  -4   2   6       58.39       62.18      5.55 o 
  -3   2   6     1041.94     1213.29     19.92 o 
  -2   2   6      126.53      142.75      6.68 o 
  -1   2   6     3124.34     3576.26     30.37 o 
   0   2   6      796.83      795.85     16.33 o 
   1   2   6     1742.99     1924.43     21.97 o 
   2   2   6      130.18      140.79      6.47 o 
   3   2   6      272.79      304.62      9.72 o 
   4   2   6      723.02      717.44     15.34 o 
   5   2   6     1297.15     1404.58     22.85 o 
   6   2   6      356.84      386.28     12.89 o 
   7   2   6        5.17        4.71      4.14 o 
   8   2   6        1.29       -0.98      4.99 o 
   9   2   6        2.03       -1.12      6.18 o 
  10   2   6        1.57       -2.46      5.90 o 
  11   2   6       19.48       32.17      7.66 o 
  12   2   6        0.10        6.11      6.81 o 
 -10   3   6        3.61        3.58      6.95 o 
  -9   3   6       85.04       95.35     10.40 o 
  -8   3   6        2.82        6.88      5.27 o 
  -7   3   6      336.93      316.59     14.07 o 
  -6   3   6      331.99      347.04     13.93 o 
  -5   3   6      165.05      149.20      9.28 o 
  -4   3   6       15.20       18.75      4.21 o 
  -3   3   6      502.49      503.28     13.54 o 
  -2   3   6      816.45      970.00     17.41 o 
  -1   3   6     2348.15     2649.48     26.87 o 
   0   3   6     1070.68     1148.93     12.25 o 
   1   3   6     1263.70     1456.18     19.43 o 
   2   3   6      982.65     1115.87     17.10 o 
   3   3   6     1150.75     1273.25     19.10 o 
   4   3   6      264.62      275.33      9.72 o 
   5   3   6     2084.60     2226.96     28.42 o 
   6   3   6       15.84       19.67      4.99 o 
   7   3   6       74.71       79.47      7.24 o 
   8   3   6        3.00        2.81      4.71 o 
   9   3   6       63.89       57.54      8.01 o 
  10   3   6        4.24        3.51      6.11 o 
  11   3   6       33.08       42.78      7.38 o 
  12   3   6       37.75       49.17      9.20 o 
 -10   4   6        7.54       11.38      7.09 o 
  -9   4   6       27.61       30.63      7.59 o 
  -8   4   6       37.37       42.08      7.09 o 
  -7   4   6      761.49      682.55     21.72 o 
  -6   4   6        1.02        7.30      4.71 o 
  -5   4   6        4.33        7.37      4.85 o 
  -4   4   6        0.51        4.64      2.81 o 
  -3   4   6      650.57      598.58     15.53 o 
  -2   4   6      354.16      378.35     11.55 o 
  -1   4   6      116.77      131.40      6.82 o 
   0   4   6       17.17       21.37      2.58 o 
   1   4   6     2674.12     3106.05     29.20 o 
   2   4   6     1047.21     1151.77     17.81 o 
   3   4   6     1180.41     1267.64     19.25 o 
   4   4   6       17.81       15.17      4.28 o 
   5   4   6      669.47      742.69     16.38 o 
   6   4   6       78.16       82.92      6.75 o 
   7   4   6      521.90      557.87     16.07 o 
   8   4   6       69.90       73.28      7.38 o 
   9   4   6        1.20        0.49      4.99 o 
  10   4   6       43.84       37.02      7.24 o 
  11   4   6        0.01       -1.26      7.73 o 
  12   4   6       81.40       66.89     11.10 o 
  -9   5   6        0.02       -6.46      6.46 o 
  -8   5   6       12.75       19.67      6.25 o 
  -7   5   6        0.34        2.39      5.90 o 
  -6   5   6       26.03       18.97      6.95 o 
  -5   5   6      352.41      332.70     14.43 o 
  -4   5   6      734.83      685.40     18.42 o 
  -3   5   6       39.26       29.93      5.20 o 
  -2   5   6      169.40      160.20      8.16 o 
  -1   5   6      200.31      195.36      8.79 o 
   0   5   6       23.90       23.26      3.48 o 
   1   5   6      244.16      303.81     10.07 o 
   2   5   6       64.47       87.91      6.11 o 
   3   5   6       13.97       22.76      3.86 o 
   4   5   6        6.01        9.69      3.44 o 
   5   5   6        0.02        2.32      3.23 o 
   6   5   6      380.24      382.87     12.61 o 
   7   5   6       91.22       90.30      7.59 o 
   8   5   6        0.02       -1.76      4.42 o 
   9   5   6        2.66        4.00      3.93 o 
  10   5   6       61.26       59.23      7.45 o 
  11   5   6       14.84        8.08      6.32 o 
  12   5   6       92.59       88.88     10.96 o 
  13   5   6       17.48        1.55      7.37 o 
  -9   6   6       11.78       22.69      6.88 o 
  -8   6   6        9.92        7.80      5.69 o 
  -7   6   6       13.03       15.94      7.16 o 
  -6   6   6        0.92        5.76      6.04 o 
  -5   6   6      224.46      195.78     12.31 o 
  -4   6   6      101.57      101.34      9.21 o 
  -3   6   6       89.03       79.83      7.31 o 
  -2   6   6      105.39      100.37      7.24 o 
  -1   6   6       27.04       27.33      4.43 o 
   0   6   6      301.27      302.34      7.62 o 
   1   6   6      126.99      109.96      6.82 o 
   2   6   6      312.28      292.95     10.21 o 
   3   6   6      271.67      303.68     10.56 o 
   4   6   6        5.66        0.63      3.51 o 
   5   6   6      402.20      426.24     12.89 o 
   6   6   6      166.69      173.05      8.79 o 
   7   6   6       63.31       53.33      6.53 o 
   8   6   6       48.53       46.79      7.10 o 
   9   6   6       24.60       17.49      5.69 o 
  10   6   6        0.00       -6.11      6.67 o 
  11   6   6       22.73       34.56      6.46 o 
  12   6   6        4.41        4.07      6.74 o 
  13   6   6        2.39        6.81      7.09 o 
  -8   7   6       23.41       16.79      9.13 o 
  -7   7   6        5.70        7.59      5.83 o 
  -6   7   6       19.69       21.91      6.67 o 
  -5   7   6        7.58        6.25      5.90 o 
  -4   7   6       93.20       96.62      9.35 o 
  -3   7   6       64.99       66.33      8.22 o 
  -2   7   6       10.96       13.63      5.48 o 
  -1   7   6        7.68        4.71      3.72 o 
   0   7   6      160.92      165.79      8.30 o 
   1   7   6       63.43       69.56      5.97 o 
   2   7   6      503.81      539.61     14.17 o 
   3   7   6      220.80      224.15      9.57 o 
   4   7   6      679.08      704.65     16.59 o 
   5   7   6      184.35      161.40      8.65 o 
   6   7   6      132.19      122.88      8.72 o 
   7   7   6      108.29       99.80      8.43 o 
   8   7   6       15.79       20.23      5.76 o 
   9   7   6        3.95        3.51      5.13 o 
  10   7   6        8.19        7.80      6.60 o 
  11   7   6       27.14       33.93      7.09 o 
  12   7   6        8.07        6.81      7.59 o 
  13   7   6       22.51       24.79      8.71 o 
  -7   8   6        1.82       12.78      7.09 o 
  -6   8   6       62.14       71.31     10.12 o 
  -5   8   6       21.21        1.26      6.88 o 
  -4   8   6        1.13        2.25      5.55 o 
  -3   8   6      142.55      131.02     10.89 o 
  -2   8   6       14.71       21.49      6.88 o 
  -1   8   6      583.13      544.84     17.34 o 
   0   8   6       77.08       71.92      6.64 o 
   1   8   6        0.27       -3.16      3.16 o 
   2   8   6       41.84       59.01      5.76 o 
   3   8   6       54.99       55.72      6.25 o 
   4   8   6       60.94       70.40      6.18 o 
   5   8   6      495.84      474.86     15.01 o 
   6   8   6       34.77       24.80      6.04 o 
   7   8   6      117.25      108.24      8.79 o 
   8   8   6      124.45      111.19     10.05 o 
   9   8   6       26.58       28.52      7.09 o 
  10   8   6        0.14        7.94      5.27 o 
  11   8   6        0.41        8.08      5.13 o 
  12   8   6        1.27        1.40      6.11 o 
  13   8   6       21.06       19.60      8.50 o 
  -6   9   6        4.40        0.77      6.11 o 
  -5   9   6        7.78        5.48      7.02 o 
  -4   9   6       94.00       77.99      9.49 o 
  -3   9   6       40.76       35.83      8.15 o 
  -2   9   6      269.12      286.98     14.14 o 
  -1   9   6       46.26       42.71      7.80 o 
   0   9   6      112.37      115.03      6.75 o 
   1   9   6        0.66        3.51      3.79 o 
   2   9   6        2.02        3.02      3.79 o 
   3   9   6       10.63       15.94      4.28 o 
   4   9   6       75.12       68.51      7.10 o 
   5   9   6       20.26       25.71      5.48 o 
   6   9   6       10.23        3.58      5.13 o 
   7   9   6      321.98      337.14     14.07 o 
   8   9   6      164.58      185.94     11.25 o 
   9   9   6      160.95      160.76     11.88 o 
  10   9   6      149.84      156.11     12.09 o 
  11   9   6      152.07      181.41     12.65 o 
  12   9   6       31.11       40.32      7.73 o 
  13   9   6        1.23       -3.79      7.02 o 
  -5  10   6        2.24       -0.77      6.88 o 
  -4  10   6        0.99       10.39      4.64 o 
  -3  10   6       43.74       49.45      7.66 o 
  -2  10   6      103.10      106.04      9.77 o 
  -1  10   6        1.77        2.81      6.18 o 
   0  10   6      108.02      105.58      6.62 o 
   1  10   6      219.85      225.60     11.95 o 
   2  10   6        0.02        9.13      4.99 o 
   3  10   6       38.79       52.05      6.46 o 
   4  10   6        0.29       -0.49      4.21 o 
   5  10   6       17.53       23.04      6.11 o 
   6  10   6        0.60        2.39      4.21 o 
   7  10   6        1.70        0.98      5.97 o 
   8  10   6        9.61       17.56      6.04 o 
   9  10   6       19.75       25.50      6.39 o 
  10  10   6      115.36      129.51     11.31 o 
  11  10   6       10.78        4.57      7.23 o 
  12  10   6       73.29       63.30     10.54 o 
  13  10   6        3.43        3.86      7.30 o 
  -4  11   6       22.31       17.63      8.57 o 
  -3  11   6       13.41        2.88      8.15 o 
  -2  11   6       25.00       25.85      7.52 o 
  -1  11   6       26.18       33.51      6.46 o 
   0  11   6       65.83       78.93      9.66 o 
   1  11   6       21.65       21.21      6.32 o 
   2  11   6        0.23        0.00      5.27 o 
   3  11   6       19.38       11.52      5.83 o 
   4  11   6       21.13       24.30      5.20 o 
   5  11   6      114.14       79.41      8.64 o 
   6  11   6       67.99       70.75      7.80 o 
   7  11   6       53.37       48.47      8.22 o 
   8  11   6      168.44      188.88     12.65 o 
   9  11   6      147.23      146.41     12.30 o 
  10  11   6        6.23       10.18      6.18 o 
  11  11   6        0.04       -5.48      7.23 o 
  12  11   6       17.58       26.48      6.95 o 
  -2  12   6        5.28        5.90      6.60 o 
  -1  12   6       40.36       44.25      8.57 o 
   0  12   6        2.55        0.37      4.59 o 
   1  12   6       31.01       37.37      7.94 o 
   2  12   6       48.52       50.93      8.22 o 
   3  12   6        7.36        8.15      6.46 o 
   4  12   6       79.10       63.17      8.15 o 
   5  12   6       16.30       14.33      5.48 o 
   6  12   6       11.96        9.83      4.42 o 
   7  12   6        6.34       11.24      6.18 o 
   8  12   6        4.46        3.09      5.76 o 
   9  12   6       14.24        3.23      7.52 o 
  10  12   6        3.86        6.04      6.53 o 
  11  12   6       48.99       54.44      9.69 o 
  12  12   6       54.69       24.45     10.82 o 
  -1  13   6       24.88       16.08      7.38 o 
   0  13   6        4.08       12.69      4.42 o 
   1  13   6       27.78       29.15      9.34 o 
   2  13   6       63.44       54.73      9.06 o 
   3  13   6        0.73       -5.83      5.83 o 
   4  13   6       28.57       28.66      6.88 o 
   5  13   6       15.07       13.27      7.02 o 
   6  13   6        1.23        2.53      6.18 o 
   7  13   6        4.20        9.06      4.85 o 
   8  13   6       33.41       20.51      7.45 o 
   9  13   6       29.81       43.20      9.13 o 
  10  13   6        0.04       -7.37      7.37 o 
  11  13   6        0.74        1.55      6.25 o 
   1  14   6       14.70       23.88      7.59 o 
   2  14   6        7.95        8.92      6.04 o 
   3  14   6        0.16       -3.58      6.39 o 
   4  14   6        0.14       -6.53      6.53 o 
   5  14   6        7.44        9.76      5.48 o 
   6  14   6        6.17        8.36      6.18 o 
   7  14   6        2.45       13.34      6.25 o 
   8  14   6       16.18       22.27      8.29 o 
   9  14   6        2.83        1.47      7.09 o 
  10  14   6       22.77       19.95      8.29 o 
   4  15   6        3.17       -4.71      7.37 o 
   5  15   6        1.47       -7.51      7.51 o 
   6  15   6       20.03       24.51      8.01 o 
   7  15   6        4.03        3.09      7.23 o 
   8  15   6        1.44        5.48      6.39 o 
  -7 -11   7        7.75       -3.09      8.29 o 
  -6 -11   7       30.20       38.91      8.43 o 
  -5 -11   7        6.81       -5.34      7.16 o 
  -4 -11   7        0.04        6.11      6.32 o 
  -3 -11   7        8.53        9.34      7.87 o 
  -9 -10   7        0.17        1.55      6.81 o 
  -8 -10   7        2.82       16.86      6.39 o 
  -7 -10   7        4.71        6.39      6.67 o 
  -6 -10   7       14.39       21.70      7.73 o 
  -5 -10   7        4.55       12.50      6.39 o 
  -4 -10   7       16.86       12.50      8.36 o 
  -3 -10   7       12.63       19.03      7.45 o 
  -2 -10   7        0.00        3.58      6.04 o 
  -1 -10   7        3.20       13.34      6.04 o 
   0 -10   7        0.27       -0.71      5.23 o 
 -10  -9   7       51.44       67.37     11.03 o 
  -9  -9   7        0.40        0.00      7.16 o 
  -8  -9   7        0.81       12.29      5.55 o 
  -7  -9   7        0.64        2.60      6.60 o 
  -6  -9   7        0.35        3.86      5.90 o 
  -5  -9   7        0.02        6.32      5.97 o 
  -4  -9   7       45.10       42.99      8.64 o 
  -3  -9   7        1.00       -4.49      5.41 o 
  -2  -9   7       13.42        3.23      7.09 o 
  -1  -9   7        0.18       -7.30      7.30 o 
   0  -9   7        7.54       14.22      5.27 o 
   1  -9   7       12.79       20.51      8.71 o 
   2  -9   7        7.19       19.38      6.60 o 
 -11  -8   7       13.49       12.15      8.22 o 
 -10  -8   7       22.04       26.34      8.92 o 
  -9  -8   7       12.00       12.71      8.57 o 
  -8  -8   7       73.95       75.18      9.06 o 
  -7  -8   7        0.89       -1.19      5.13 o 
  -6  -8   7       16.92       11.24      6.53 o 
  -5  -8   7        1.70       -2.88      4.99 o 
  -4  -8   7       41.22       33.37      7.38 o 
  -3  -8   7        2.83        4.00      6.04 o 
  -2  -8   7        9.61       16.44      6.04 o 
  -1  -8   7        4.74        0.00      5.13 o 
   0  -8   7       17.85       21.11      5.02 o 
   1  -8   7        2.45        3.93      5.83 o 
   2  -8   7       12.44       15.38      7.23 o 
   3  -8   7        8.51        5.97      6.67 o 
 -11  -7   7       14.95       13.13      7.59 o 
 -10  -7   7       26.35       36.03      7.80 o 
  -9  -7   7        4.66        9.55      7.02 o 
  -8  -7   7      574.91      575.57     21.48 o 
  -7  -7   7       12.24       17.07      6.81 o 
  -6  -7   7       15.02       10.96      5.55 o 
  -5  -7   7       26.61       38.21      6.74 o 
  -4  -7   7       27.28       36.60      6.25 o 
  -3  -7   7        7.65        9.41      5.13 o 
  -2  -7   7        2.59        5.83      5.76 o 
  -1  -7   7       12.74       14.68      5.90 o 
   0  -7   7       19.49       21.78      4.41 o 
   1  -7   7      260.11      267.24     14.49 o 
   2  -7   7        8.83        9.48      7.37 o 
   3  -7   7       32.24       22.97      8.71 o 
   4  -7   7        8.51       12.29      6.11 o 
   5  -7   7        9.22       11.73      7.30 o 
 -12  -6   7        0.09       -5.41      7.73 o 
 -11  -6   7        7.90        4.28      6.74 o 
 -10  -6   7       11.37        7.87      7.52 o 
  -9  -6   7       99.78      115.59     10.89 o 
  -8  -6   7       74.45       60.21      9.49 o 
  -7  -6   7        1.28        0.56      6.60 o 
  -6  -6   7      245.55      265.99     14.14 o 
  -5  -6   7       11.17       11.73      6.11 o 
  -4  -6   7       27.14       33.44      6.18 o 
  -3  -6   7       79.06       81.58      7.59 o 
  -2  -6   7        3.23        0.98      4.71 o 
  -1  -6   7      123.27      129.39     10.54 o 
   0  -6   7      111.88      121.32      7.39 o 
   1  -6   7       57.63       70.75      8.71 o 
   2  -6   7       42.17       54.09      8.01 o 
   3  -6   7        6.37       -0.63      7.16 o 
   4  -6   7        1.67        2.60      6.60 o 
   5  -6   7       60.18       66.25      9.62 o 
   6  -6   7        3.62       10.82      6.88 o 
 -12  -5   7        1.19        3.02      6.60 o 
 -11  -5   7       14.60       14.61      6.67 o 
 -10  -5   7       93.94      115.45     10.82 o 
  -9  -5   7      408.96      492.75     19.21 o 
  -8  -5   7      104.09      100.49     10.05 o 
  -7  -5   7        9.58        7.59      6.04 o 
  -6  -5   7       48.36       45.73      7.17 o 
  -5  -5   7       47.39       49.88      6.96 o 
  -4  -5   7        3.63        8.36      4.00 o 
  -3  -5   7        0.36        6.04      4.00 o 
  -2  -5   7       26.74       17.28      5.48 o 
  -1  -5   7      166.31      157.84      9.91 o 
   0  -5   7      610.94      566.90     16.29 o 
   1  -5   7      327.76      338.90     13.79 o 
   2  -5   7       72.99       81.01      8.43 o 
   3  -5   7      445.22      479.94     18.38 o 
   4  -5   7       82.50       84.10      8.71 o 
   5  -5   7       16.46        5.20      8.01 o 
   6  -5   7        0.95        7.09      6.39 o 
   7  -5   7       12.30       13.13      8.64 o 
 -12  -4   7        4.93        6.74      7.23 o 
 -11  -4   7       48.38       41.24      8.08 o 
 -10  -4   7       28.94       21.92      7.16 o 
  -9  -4   7        1.63       -7.09      7.09 o 
  -8  -4   7      307.74      350.15     15.55 o 
  -7  -4   7      108.67      129.87      9.49 o 
  -6  -4   7      127.65      146.55      9.49 o 
  -5  -4   7      384.14      363.81     14.08 o 
  -4  -4   7      116.97      114.71      8.43 o 
  -3  -4   7        1.89        9.06      3.86 o 
  -2  -4   7        4.16        4.28      3.16 o 
  -1  -4   7       66.56       67.52      6.46 o 
   0  -4   7      186.99      189.81     10.48 o 
   1  -4   7       37.33       57.04      6.25 o 
   2  -4   7       82.37       82.64      8.29 o 
   3  -4   7        1.28        3.02      4.85 o 
   4  -4   7      154.33      169.83     11.74 o 
   5  -4   7       11.18        8.29      5.83 o 
   6  -4   7       11.76       16.15      6.39 o 
   7  -4   7       16.91       14.19      7.45 o 
   8  -4   7        9.34       13.98      8.08 o 
 -12  -3   7       11.26       14.33      6.95 o 
 -11  -3   7        0.49        0.00      6.74 o 
 -10  -3   7      138.99      161.72     12.02 o 
  -9  -3   7      103.53       92.62     10.33 o 
  -8  -3   7      229.07      258.30     13.43 o 
  -7  -3   7      188.08      184.29     11.46 o 
  -6  -3   7       74.23       70.90      7.10 o 
  -5  -3   7       28.74       27.33      5.48 o 
  -4  -3   7       31.72       30.70      5.06 o 
  -3  -3   7      106.96      107.05      7.59 o 
  -2  -3   7        0.01        5.69      3.23 o 
  -1  -3   7       66.73       56.42      6.25 o 
   0  -3   7        0.36        2.20      5.16 o 
   1  -3   7      130.11      139.40      8.51 o 
   2  -3   7       78.33       76.94      7.10 o 
   3  -3   7        5.38        3.58      4.85 o 
   4  -3   7        2.91        5.41      5.06 o 
   5  -3   7        4.23       -1.62      5.20 o 
   6  -3   7        4.10       -1.19      5.76 o 
   7  -3   7        0.91       -4.57      6.74 o 
   8  -3   7        2.69       -7.16      7.16 o 
 -12  -2   7        0.51        2.32      6.88 o 
 -11  -2   7        5.40       17.28      5.69 o 
 -10  -2   7       66.07       55.57      9.13 o 
  -9  -2   7       26.51       25.36      6.95 o 
  -8  -2   7      304.25      320.68     14.56 o 
  -7  -2   7      201.29      195.70     11.18 o 
  -6  -2   7      187.06      181.21     10.41 o 
  -5  -2   7       13.21       13.91      4.43 o 
  -4  -2   7       53.91       51.43      5.20 o 
  -3  -2   7       12.18        6.81      4.14 o 
  -2  -2   7        1.74        6.25      3.51 o 
  -1  -2   7        1.56        2.95      3.16 o 
   0  -2   7      197.60      198.35      6.61 o 
   1  -2   7      736.47      845.88     18.22 o 
   2  -2   7       50.25       69.63      6.67 o 
   3  -2   7       17.95       24.44      4.78 o 
   4  -2   7       27.28       25.43      5.97 o 
   5  -2   7      167.24      168.86     10.76 o 
   6  -2   7        0.26        8.71      5.41 o 
   7  -2   7       94.42       99.92      9.49 o 
   8  -2   7       29.85       38.63      7.94 o 
   9  -2   7       19.37       24.30      7.30 o 
 -12  -1   7        0.10        7.02      7.02 o 
 -11  -1   7        2.91       -5.62      7.02 o 
 -10  -1   7        9.85       15.17      7.59 o 
  -9  -1   7        2.75        4.57      5.62 o 
  -8  -1   7       61.41       80.02      8.36 o 
  -7  -1   7       13.76       14.82      5.34 o 
  -6  -1   7       12.60        7.52      4.71 o 
  -5  -1   7        6.56        8.71      3.79 o 
  -4  -1   7      498.97      522.27     14.81 o 
  -3  -1   7      861.30      854.05     18.03 o 
  -2  -1   7      178.45      183.86      8.37 o 
  -1  -1   7      253.06      290.20      9.92 o 
   0  -1   7      143.68      163.97      5.89 o 
   1  -1   7       28.75       28.94      5.13 o 
   2  -1   7      289.98      321.76     11.76 o 
   3  -1   7        6.70        8.92      3.86 o 
   4  -1   7       15.99       17.98      4.92 o 
   5  -1   7       34.17       38.00      6.18 o 
   6  -1   7      222.88      222.43     12.31 o 
   7  -1   7        5.49        3.37      4.71 o 
   8  -1   7       29.99       25.43      7.73 o 
   9  -1   7       28.75       35.05      6.60 o 
  10  -1   7       13.66       10.68      7.80 o 
 -11   0   7        0.24       -2.18      6.74 o 
 -10   0   7       31.81       38.28      8.71 o 
  -9   0   7       71.29       67.66      8.22 o 
  -8   0   7       15.06       27.18      5.41 o 
  -7   0   7       40.77       57.25      6.81 o 
  -6   0   7      136.60      120.98      8.15 o 
  -5   0   7        1.83        1.12      3.65 o 
  -4   0   7      273.35      282.02     10.98 o 
  -3   0   7      412.02      398.38     11.91 o 
  -2   0   7        2.73        3.86      3.02 o 
  -1   0   7      309.11      296.01      9.93 o 
   0   0   7      884.59      952.62     20.18 o 
   1   0   7      416.13      442.38     12.34 o 
   2   0   7      104.84      101.22      6.47 o 
   3   0   7      309.62      337.57     11.76 o 
   4   0   7        5.00       11.66      4.14 o 
   5   0   7       20.96       30.56      5.97 o 
   6   0   7        1.36        3.23      4.85 o 
   7   0   7       41.72       45.73      7.52 o 
   8   0   7      188.67      165.70     11.60 o 
   9   0   7        2.78       -1.26      7.02 o 
  10   0   7        0.10       -2.18      6.88 o 
 -11   1   7        3.81        3.02      7.02 o 
 -10   1   7        0.02       -1.33      5.41 o 
  -9   1   7        5.03       13.27      5.69 o 
  -8   1   7       22.96        9.69      6.46 o 
  -7   1   7        0.48       -1.97      4.92 o 
  -6   1   7        4.41        2.18      4.35 o 
  -5   1   7      232.31      253.67     10.90 o 
  -4   1   7       23.43       26.20      4.64 o 
  -3   1   7        5.70        4.78      3.44 o 
  -2   1   7      215.20      240.51      9.29 o 
  -1   1   7       56.04       62.26      5.06 o 
   0   1   7      648.75      731.79     21.06 o 
   1   1   7      621.67      677.86     14.62 o 
   2   1   7       21.87       17.56      3.65 o 
   3   1   7        7.18       15.73      3.79 o 
   4   1   7      665.66      692.67     16.66 o 
   5   1   7       50.24       60.28      6.39 o 
   6   1   7      109.43       98.68      8.79 o 
   7   1   7       22.15       17.07      5.97 o 
   8   1   7       27.30       35.40      6.53 o 
   9   1   7       20.90       19.46      7.16 o 
  10   1   7      114.52      125.43     11.95 o 
  11   1   7       37.50       42.22      9.48 o 
 -11   2   7        5.43       15.59      6.67 o 
 -10   2   7        0.33       -6.18      6.18 o 
  -9   2   7        2.22       -2.53      6.25 o 
  -8   2   7       20.57       18.05      6.67 o 
  -7   2   7        4.45        5.55      5.06 o 
  -6   2   7        0.45        5.90      3.86 o 
  -5   2   7       24.11       21.00      4.92 o 
  -4   2   7       11.92        9.06      4.35 o 
  -3   2   7       44.39       47.63      4.71 o 
  -2   2   7        7.83        7.87      3.79 o 
  -1   2   7      187.30      222.60      8.86 o 
   0   2   7       94.96       92.74      4.12 o 
   1   2   7       88.63       93.84      5.90 o 
   2   2   7        4.41       12.64      3.44 o 
   3   2   7        8.48        9.55      3.37 o 
   4   2   7      434.91      463.86     13.39 o 
   5   2   7       78.34       78.07      6.89 o 
   6   2   7      112.82      116.46      8.15 o 
   7   2   7      200.51      224.25     11.53 o 
   8   2   7       27.49       26.90      5.76 o 
   9   2   7      149.34      131.93     11.11 o 
  10   2   7       13.13       10.32      6.81 o 
  11   2   7       27.00       17.21      8.29 o 
 -10   3   7        1.83       -1.47      6.67 o 
  -9   3   7        2.39        5.97      6.39 o 
  -8   3   7       72.37       58.24      8.92 o 
  -7   3   7       48.15       61.75      7.52 o 
  -6   3   7       70.19       85.30      8.50 o 
  -5   3   7      218.53      198.69     10.34 o 
  -4   3   7       15.63       13.77      4.43 o 
  -3   3   7       32.32       42.92      4.92 o 
  -2   3   7      327.37      366.55     11.34 o 
  -1   3   7      838.04      935.62     17.48 o 
   0   3   7     1116.49     1203.19     22.49 o 
   1   3   7      126.27      156.73      7.17 o 
   2   3   7      367.46      406.38     11.42 o 
   3   3   7      799.25      822.09     16.62 o 
   4   3   7       66.15       70.27      5.62 o 
   5   3   7       19.52       21.92      4.21 o 
   6   3   7       80.80       65.07      6.61 o 
   7   3   7       65.43       64.99      6.96 o 
   8   3   7       25.05       35.75      6.18 o 
   9   3   7       81.65       67.73      8.64 o 
  10   3   7       19.96       14.89      7.09 o 
  11   3   7      180.84      186.98     13.57 o 
  12   3   7        8.54        6.11      7.59 o 
 -10   4   7       11.10        2.32      8.22 o 
  -9   4   7        3.47        2.81      6.81 o 
  -8   4   7        2.27       13.91      4.28 o 
  -7   4   7       51.92       53.88      7.94 o 
  -6   4   7        8.24        1.55      5.76 o 
  -5   4   7      251.81      257.03     12.59 o 
  -4   4   7       91.68       87.14      7.10 o 
  -3   4   7        0.54        5.97      3.58 o 
  -2   4   7        1.87       -2.04      3.65 o 
  -1   4   7       58.82       59.02      5.83 o 
   0   4   7       76.29       71.71      3.96 o 
   1   4   7      559.43      670.89     14.54 o 
   2   4   7      645.81      734.81     15.40 o 
   3   4   7        3.60        1.19      4.21 o 
   4   4   7       94.29      105.08      7.03 o 
   5   4   7      853.90      879.11     18.73 o 
   6   4   7      131.77      140.59      8.72 o 
   7   4   7      225.34      219.58     11.53 o 
   8   4   7      359.78      370.50     14.85 o 
   9   4   7        0.08        1.62      5.20 o 
  10   4   7       82.96       97.81      9.70 o 
  11   4   7      134.12      126.22     11.88 o 
  12   4   7       29.78       19.25      8.92 o 
  -9   5   7        2.24       -5.97      6.74 o 
  -8   5   7        4.97       10.11      7.30 o 
  -7   5   7       80.04       61.41      9.13 o 
  -6   5   7        2.21        4.92      4.92 o 
  -5   5   7      677.80      671.70     20.10 o 
  -4   5   7      182.57      175.15     10.69 o 
  -3   5   7        8.02       12.50      4.35 o 
  -2   5   7       39.91       39.48      4.57 o 
  -1   5   7        0.10        2.39      3.65 o 
   0   5   7      150.34      166.53      9.67 o 
   1   5   7       16.27       15.52      4.28 o 
   2   5   7      136.71      123.61      7.03 o 
   3   5   7     1434.24     1532.37     22.95 o 
   4   5   7      112.16      102.91      7.17 o 
   5   5   7        0.09        3.58      3.23 o 
   6   5   7        2.39       -3.51      4.64 o 
   7   5   7        0.12        2.18      4.71 o 
   8   5   7        0.77        1.40      5.13 o 
   9   5   7       18.75       14.26      6.04 o 
  10   5   7       11.51       13.49      6.04 o 
  11   5   7       49.96       46.29      8.29 o 
  12   5   7       18.30       14.47      7.80 o 
  -8   6   7       28.04       48.54      8.15 o 
  -7   6   7        0.37       -1.33      5.69 o 
  -6   6   7       37.34       38.49      8.71 o 
  -5   6   7      107.54      122.21      9.28 o 
  -4   6   7      992.59      949.70     23.88 o 
  -3   6   7       29.19       19.46      6.25 o 
  -2   6   7       21.86       13.35      5.69 o 
  -1   6   7      135.39      121.27      8.44 o 
   0   6   7       67.89       65.83      7.76 o 
   1   6   7      157.58      159.77      8.65 o 
   2   6   7      175.16      197.77      8.58 o 
   3   6   7       66.95       69.15      5.55 o 
   4   6   7       15.60       20.30      4.78 o 
   5   6   7       10.37        2.60      5.13 o 
   6   6   7      236.62      260.28     11.11 o 
   7   6   7        8.39       19.17      5.06 o 
   8   6   7      160.67      161.55     10.33 o 
   9   6   7       11.94       15.80      5.62 o 
  10   6   7        0.22       -5.55      5.55 o 
  11   6   7        4.36       10.96      6.67 o 
  12   6   7        2.49       14.96      5.90 o 
  -8   7   7        1.53       -1.55      6.25 o 
  -7   7   7        6.75        9.20      6.95 o 
  -6   7   7        1.84       12.22      6.11 o 
  -5   7   7      267.52      255.23     14.07 o 
  -4   7   7      199.23      222.74     12.59 o 
  -3   7   7      585.51      561.49     18.54 o 
  -2   7   7     3890.21     3841.97     43.52 o 
  -1   7   7       12.21        5.41      5.41 o 
   0   7   7       67.00       58.78      4.42 o 
   1   7   7      137.75      130.90      8.01 o 
   2   7   7        3.50       -1.12      3.86 o 
   3   7   7        1.77        5.13      3.30 o 
   4   7   7       58.34       48.55      5.55 o 
   5   7   7      163.70      157.71      9.07 o 
   6   7   7      226.23      208.41     10.69 o 
   7   7   7      490.01      468.84     16.20 o 
   8   7   7      477.58      455.55     16.62 o 
   9   7   7      169.64      163.16     11.04 o 
  10   7   7        0.24       -1.19      5.69 o 
  11   7   7        5.52        3.23      6.46 o 
  12   7   7       37.43       40.25      9.41 o 
  13   7   7        0.11       -3.09      7.44 o 
  -7   8   7        6.33       26.90      7.23 o 
  -6   8   7       68.88       96.67     11.66 o 
  -5   8   7       75.40       47.35      9.56 o 
  -4   8   7      155.44      139.95     11.46 o 
  -3   8   7       82.47       70.40      8.64 o 
  -2   8   7     3919.84     3865.33     47.84 o 
  -1   8   7       11.35        4.64      6.04 o 
   0   8   7       13.38       11.87      4.14 o 
   1   8   7       15.10       19.88      4.21 o 
   2   8   7       23.39       25.01      4.43 o 
   3   8   7        0.57        3.23      3.86 o 
   4   8   7        2.39        7.66      4.00 o 
   5   8   7        6.70        8.36      4.50 o 
   6   8   7      272.62      280.58     12.88 o 
   7   8   7     1247.56     1215.53     25.76 o 
   8   8   7      743.94      786.27     21.23 o 
   9   8   7       62.89       57.54      7.80 o 
  10   8   7      112.41      123.05     10.68 o 
  11   8   7        0.01       -1.26      5.20 o 
  12   8   7        2.79        9.90      5.34 o 
  13   8   7       25.27       27.96      8.08 o 
  -6   9   7        2.86       -0.77      6.95 o 
  -5   9   7       29.48       31.54      8.64 o 
  -4   9   7       19.53       23.81      6.11 o 
  -3   9   7        6.77        5.34      5.34 o 
  -2   9   7       61.41       59.93      8.29 o 
  -1   9   7      297.79      288.80     14.56 o 
   0   9   7      657.94      710.23     14.35 o 
   1   9   7      269.46      281.33     12.80 o 
   2   9   7       43.54       42.85      6.18 o 
   3   9   7        9.59       11.45      4.35 o 
   4   9   7        7.67        3.09      4.35 o 
   5   9   7       12.61       22.48      5.34 o 
   6   9   7       79.46       73.71      7.38 o 
   7   9   7       46.96       36.32      7.66 o 
   8   9   7       82.35       88.25     10.12 o 
   9   9   7       61.44       68.99      8.50 o 
  10   9   7       13.86       12.71      7.80 o 
  11   9   7       26.72       11.87      8.08 o 
  12   9   7       16.19       26.55      7.66 o 
  13   9   7       13.12       10.18      8.57 o 
  -5  10   7       13.35       33.78      8.08 o 
  -4  10   7        7.12        8.50      6.46 o 
  -3  10   7       26.64       28.17      7.38 o 
  -2  10   7       13.46        3.65      6.67 o 
  -1  10   7       32.61       37.09      7.87 o 
   0  10   7      519.60      540.75     13.30 o 
   1  10   7       34.38       35.40      7.73 o 
   2  10   7        5.21        9.41      5.34 o 
   3  10   7        9.04       12.15      4.92 o 
   4  10   7        8.39       16.93      5.27 o 
   5  10   7        0.81       -1.47      4.71 o 
   6  10   7       15.99       26.13      6.11 o 
   7  10   7       13.62       13.63      5.90 o 
   8  10   7       14.75       28.66      6.53 o 
   9  10   7      121.06      117.22     10.12 o 
  10  10   7       75.90       87.89      9.91 o 
  11  10   7       20.20       12.15      7.23 o 
  12  10   7        1.12        7.30      6.39 o 
  -4  11   7        0.17        5.48      6.04 o 
  -3  11   7        8.24       12.29      7.44 o 
  -2  11   7        0.00        4.71      4.99 o 
  -1  11   7       20.65       29.15      6.67 o 
   0  11   7        0.02       -0.45      6.00 o 
   1  11   7        5.58       13.13      5.20 o 
   2  11   7        5.98        4.42      5.13 o 
   3  11   7        4.43        9.13      5.41 o 
   4  11   7        0.09        5.83      5.34 o 
   5  11   7        8.33       13.34      4.92 o 
   6  11   7       29.94       35.96      6.25 o 
   7  11   7       26.04       26.41      7.38 o 
   8  11   7        2.39        0.00      5.20 o 
   9  11   7       46.78       38.29      8.85 o 
  10  11   7       73.54       87.26      9.70 o 
  11  11   7        3.42       15.45      6.11 o 
  12  11   7        0.66       -6.04      7.73 o 
  -2  12   7        0.22       -7.09      7.09 o 
  -1  12   7        2.02        4.21      6.88 o 
   0  12   7        7.82        6.72      4.81 o 
   1  12   7        1.31        1.26      5.27 o 
   2  12   7       41.01       44.68      7.66 o 
   3  12   7       10.42        4.78      6.11 o 
   4  12   7       21.62       20.02      6.67 o 
   5  12   7        2.01       -5.90      5.97 o 
   6  12   7       31.20       20.16      6.95 o 
   7  12   7       14.88       22.48      7.30 o 
   8  12   7        5.45        5.62      6.04 o 
   9  12   7        5.23        0.63      6.67 o 
  10  12   7        2.59        4.14      6.11 o 
  11  12   7        4.67       -1.47      6.88 o 
  12  12   7        0.59        3.09      7.30 o 
  -1  13   7       45.31       59.78     10.19 o 
   0  13   7       36.83       33.17      6.55 o 
   1  13   7       22.80       23.95      7.66 o 
   2  13   7        0.16       -6.46      6.46 o 
   3  13   7        4.27        0.00      5.34 o 
   4  13   7       23.08       20.72      6.81 o 
   5  13   7        2.62       -4.49      6.46 o 
   6  13   7        7.48        7.80      4.99 o 
   7  13   7        0.56        0.63      5.83 o 
   8  13   7        0.88       -3.37      6.67 o 
   9  13   7        4.79       -6.32      7.37 o 
  10  13   7        7.30       10.96      6.81 o 
  11  13   7        5.18        6.18      8.08 o 
   1  14   7        0.41        3.93      7.09 o 
   2  14   7       12.76        5.27      7.66 o 
   3  14   7        1.98        5.13      5.41 o 
   4  14   7        4.43       12.15      6.95 o 
   5  14   7       65.39       87.82     10.82 o 
   6  14   7        0.66       -6.46      6.46 o 
   7  14   7       23.39       20.72      7.80 o 
   8  14   7        3.35       17.49      6.46 o 
   9  14   7        0.00       -8.01      8.01 o 
  10  14   7        5.03        0.77      7.16 o 
   5  15   7        0.54        5.48      6.39 o 
   6  15   7        9.72       10.04      7.37 o 
   7  15   7        0.13       -4.71      6.88 o 
  -8 -10   8        1.84       10.11      6.95 o 
  -7 -10   8        0.95       -0.77      6.95 o 
  -6 -10   8        2.15       -1.47      6.81 o 
  -5 -10   8       12.69        3.72      8.29 o 
  -4 -10   8        9.84       -8.29      8.29 o 
  -3 -10   8        4.90        9.83      6.74 o 
  -2 -10   8        1.23        3.09      6.74 o 
  -9  -9   8        0.86        5.34      8.15 o 
  -8  -9   8        0.67       -7.09      7.09 o 
  -7  -9   8       10.87       16.22      7.09 o 
  -6  -9   8       29.49       36.60      7.52 o 
  -5  -9   8        0.70        0.70      5.62 o 
  -4  -9   8       14.59       17.70      6.95 o 
  -3  -9   8        0.01        1.40      6.81 o 
  -2  -9   8        2.77        7.02      5.62 o 
  -1  -9   8       13.57       15.17      6.95 o 
   0  -9   8       17.84       24.68     14.61 o 
 -10  -8   8       35.43       29.50      8.99 o 
  -9  -8   8       12.89       26.48      8.99 o 
  -8  -8   8       20.97       24.58      7.87 o 
  -7  -8   8        0.16       -6.11      6.11 o 
  -6  -8   8       17.08       11.52      7.66 o 
  -5  -8   8        1.10        5.06      4.92 o 
  -4  -8   8       11.56       19.95      6.53 o 
  -3  -8   8        9.79       -1.26      6.25 o 
  -2  -8   8       26.25       36.95      6.95 o 
  -1  -8   8        7.80        7.16      6.60 o 
   0  -8   8        1.16        8.00      6.81 o 
   1  -8   8        0.00       -8.92      8.92 o 
   2  -8   8       17.53       27.04      8.22 o 
 -11  -7   8       14.40       38.63      8.08 o 
 -10  -7   8       13.90       14.47      8.92 o 
  -9  -7   8        3.09        8.15      7.80 o 
  -8  -7   8      201.69      213.30     15.40 o 
  -7  -7   8        2.74        6.18      6.18 o 
  -6  -7   8        4.19        3.58      6.18 o 
  -5  -7   8        1.85        5.76      5.62 o 
  -4  -7   8      150.13      143.39     11.67 o 
  -3  -7   8        2.06        0.56      5.97 o 
  -2  -7   8        8.54        2.88      6.18 o 
  -1  -7   8      100.39       74.84     10.61 o 
   0  -7   8      227.00      229.69     10.51 o 
   1  -7   8       56.69       49.67      9.48 o 
   2  -7   8      166.80      165.67     13.21 o 
   3  -7   8       20.27       17.42      8.85 o 
   4  -7   8        2.65       18.61      6.81 o 
 -11  -6   8       26.85       13.49      8.43 o 
 -10  -6   8       29.16       35.54      9.55 o 
  -9  -6   8        8.65        0.00      7.66 o 
  -8  -6   8       63.18       63.58      9.62 o 
  -7  -6   8      183.01      203.31     13.71 o 
  -6  -6   8       15.00        7.73      6.11 o 
  -5  -6   8        2.66        6.95      5.13 o 
  -4  -6   8        7.45        7.87      5.06 o 
  -3  -6   8       30.22       32.87      6.95 o 
  -2  -6   8       54.22       72.08      8.78 o 
  -1  -6   8      350.43      319.05     15.06 o 
   0  -6   8       19.08       20.07      5.21 o 
   1  -6   8       57.12       59.01      9.06 o 
   2  -6   8        5.61       -0.63      7.37 o 
   3  -6   8       18.43       20.44      7.80 o 
   4  -6   8       12.21       19.03      7.87 o 
   5  -6   8        0.24        6.81      6.32 o 
 -11  -5   8        9.00        4.42      7.87 o 
 -10  -5   8       32.70       21.71      8.99 o 
  -9  -5   8      204.62      227.51     14.13 o 
  -8  -5   8        2.07       -6.39      6.39 o 
  -7  -5   8       28.26       25.78      6.95 o 
  -6  -5   8       33.19       41.66      7.38 o 
  -5  -5   8      283.21      281.68     14.35 o 
  -4  -5   8        8.27       13.56      5.55 o 
  -3  -5   8       44.07       56.90      6.88 o 
  -2  -5   8       47.17       56.13      7.31 o 
  -1  -5   8       34.78       24.94      6.25 o 
   0  -5   8       25.79       14.51      8.32 o 
   1  -5   8      158.03      158.80     11.32 o 
   2  -5   8      143.57      154.70     11.32 o 
   3  -5   8       28.41       43.06      7.45 o 
   4  -5   8       13.12       10.96      6.81 o 
   5  -5   8        0.00        3.44      6.11 o 
   6  -5   8        0.25        3.02      6.60 o 
 -11  -4   8       27.49       49.24      7.59 o 
 -10  -4   8       91.31       97.74     10.75 o 
  -9  -4   8       57.65       41.59      8.64 o 
  -8  -4   8       12.88        1.12      6.67 o 
  -7  -4   8      183.71      162.19     11.60 o 
  -6  -4   8      105.70      120.03      9.84 o 
  -5  -4   8        1.02       -1.40      4.92 o 
  -4  -4   8      194.53      188.17     10.62 o 
  -3  -4   8      128.86      137.21      9.28 o 
  -2  -4   8        1.21       -3.93      4.49 o 
  -1  -4   8      110.61       99.66      8.15 o 
   0  -4   8      295.86      264.65      9.13 o 
   1  -4   8      410.79      391.31     15.28 o 
   2  -4   8       78.36       71.67      8.15 o 
   3  -4   8       40.14       31.05      7.38 o 
   4  -4   8       78.06       73.35      9.27 o 
   5  -4   8       20.11       13.35      7.73 o 
   6  -4   8        3.33        5.55      6.18 o 
   7  -4   8       11.03        8.29      8.22 o 
 -11  -3   8       14.36       16.58      7.66 o 
 -10  -3   8        7.47       20.44      6.46 o 
  -9  -3   8        3.26        1.83      6.32 o 
  -8  -3   8       34.43       33.16      7.31 o 
  -7  -3   8       22.02       20.37      6.18 o 
  -6  -3   8      173.51      177.45     10.55 o 
  -5  -3   8        9.89       14.68      5.48 o 
  -4  -3   8      253.45      237.22     11.19 o 
  -3  -3   8        2.33        3.30      4.42 o 
  -2  -3   8        6.79        0.00      4.42 o 
  -1  -3   8      170.98      160.10      9.70 o 
   0  -3   8      427.58      434.89     10.43 o 
   1  -3   8       23.18       13.56      6.25 o 
   2  -3   8       30.77       22.69      6.32 o 
   3  -3   8       31.43       26.27      5.90 o 
   4  -3   8       16.05       19.32      6.18 o 
   5  -3   8        2.76        5.83      5.06 o 
   6  -3   8        0.51       -3.16      6.04 o 
   7  -3   8        2.57        3.51      6.32 o 
   8  -3   8        3.36       12.22      7.87 o 
 -11  -2   8        0.94        9.41      7.16 o 
 -10  -2   8       23.80       34.91      7.38 o 
  -9  -2   8       76.18       73.21      9.06 o 
  -8  -2   8        1.48       10.39      4.28 o 
  -7  -2   8      133.45      165.95     11.11 o 
  -6  -2   8       19.30       17.56      5.13 o 
  -5  -2   8      342.86      360.60     13.87 o 
  -4  -2   8      236.05      260.77     11.11 o 
  -3  -2   8       60.58       66.82      6.25 o 
  -2  -2   8      121.38      121.82      7.80 o 
  -1  -2   8       10.38       13.13      4.78 o 
   0  -2   8      234.92      252.21      9.39 o 
   1  -2   8      113.84      119.77      8.29 o 
   2  -2   8        1.40        5.48      4.49 o 
   3  -2   8       21.84       24.02      4.92 o 
   4  -2   8       35.07       32.45      6.67 o 
   5  -2   8       29.05       30.06      5.90 o 
   6  -2   8        4.37        7.66      5.76 o 
   7  -2   8       56.91       51.64      8.85 o 
   8  -2   8        9.60       14.89      7.66 o 
   9  -2   8        1.55        7.80      7.30 o 
 -11  -1   8       10.11       18.40      7.44 o 
 -10  -1   8       17.40       12.64      7.30 o 
  -9  -1   8       13.82        1.83      7.02 o 
  -8  -1   8      124.25      125.66     10.05 o 
  -7  -1   8      343.35      357.50     14.92 o 
  -6  -1   8      436.49      433.53     15.56 o 
  -5  -1   8      404.56      408.86     15.00 o 
  -4  -1   8      137.56      114.24      7.94 o 
  -3  -1   8      136.97      125.00      8.30 o 
  -2  -1   8       34.90       44.54      5.20 o 
  -1  -1   8        0.44        6.32      3.72 o 
   0  -1   8      387.79      379.40     22.29 o 
   1  -1   8       96.27       94.67      7.73 o 
   2  -1   8       15.70       19.81      4.28 o 
   3  -1   8       27.78       25.85      5.90 o 
   4  -1   8      115.00      127.42      8.79 o 
   5  -1   8      193.13      185.97     11.11 o 
   6  -1   8      154.75      162.30     11.25 o 
   7  -1   8       33.41       34.21      7.45 o 
   8  -1   8        5.60       11.94      6.46 o 
   9  -1   8       11.81       -8.29      8.29 o 
 -11   0   8        2.33       -1.47      6.81 o 
 -10   0   8        9.02        6.11      7.59 o 
  -9   0   8       34.09       36.95      7.38 o 
  -8   0   8      138.85      142.05     10.82 o 
  -7   0   8       10.80       12.57      4.64 o 
  -6   0   8      103.17      105.42      8.36 o 
  -5   0   8       52.46       59.86      5.90 o 
  -4   0   8      158.81      149.48      9.07 o 
  -3   0   8       10.49       14.05      4.57 o 
  -2   0   8        0.01       -3.72      3.72 o 
  -1   0   8      180.30      182.44      8.93 o 
   0   0   8       30.87       23.06      3.69 o 
   1   0   8      593.83      629.63     15.73 o 
   2   0   8      134.16      165.63      8.51 o 
   3   0   8       40.54       44.61      5.97 o 
   4   0   8       49.69       54.31      6.53 o 
   5   0   8        4.85        3.72      4.14 o 
   6   0   8        0.00        0.49      4.71 o 
   7   0   8       33.86       34.77      6.88 o 
   8   0   8       11.30        5.55      6.88 o 
   9   0   8       15.58       21.91      7.59 o 
  10   0   8        0.91        9.83      6.95 o 
 -11   1   8       25.31       35.68      9.06 o 
 -10   1   8       13.96        8.43      7.52 o 
  -9   1   8        8.30       14.54      6.74 o 
  -8   1   8       18.96       15.45      6.53 o 
  -7   1   8       39.71       42.85      5.62 o 
  -6   1   8        6.87        7.94      4.28 o 
  -5   1   8        9.81        5.97      4.78 o 
  -4   1   8        0.30        1.19      3.37 o 
  -3   1   8      182.82      177.58      9.28 o 
  -2   1   8       50.34       60.63      5.83 o 
  -1   1   8       81.16       78.64      5.90 o 
   0   1   8      684.50      744.48     11.59 o 
   1   1   8       80.49      100.15      6.61 o 
   2   1   8        6.43        5.83      3.44 o 
   3   1   8        9.84        8.43      4.00 o 
   4   1   8       35.36       30.07      5.13 o 
   5   1   8        0.26        0.84      3.86 o 
   6   1   8        5.36        5.27      5.34 o 
   7   1   8        2.95        6.32      5.48 o 
   8   1   8        0.00        7.02      4.49 o 
   9   1   8        0.10       -1.26      6.46 o 
  10   1   8        3.33        0.70      7.02 o 
 -10   2   8        0.17        3.65      6.11 o 
  -9   2   8        1.80       -1.97      6.32 o 
  -8   2   8       17.50        7.09      5.48 o 
  -7   2   8       99.40       69.08      9.14 o 
  -6   2   8       38.39       33.37      6.46 o 
  -5   2   8        1.97       -2.60      4.28 o 
  -4   2   8      171.08      182.47      9.84 o 
  -3   2   8      332.26      340.47     12.25 o 
  -2   2   8      252.82      291.19     10.91 o 
  -1   2   8       26.14       13.35      4.64 o 
   0   2   8      157.18      144.19      6.36 o 
   1   2   8       19.43       22.41      4.28 o 
   2   2   8      341.13      394.87     12.39 o 
   3   2   8      682.48      776.51     17.65 o 
   4   2   8       65.33       63.10      6.60 o 
   5   2   8        6.75        6.18      4.71 o 
   6   2   8      116.65      114.00      9.28 o 
   7   2   8       67.17       60.70      8.36 o 
   8   2   8       39.69       46.71      7.24 o 
   9   2   8       19.50       16.65      6.81 o 
  10   2   8        3.77       -4.78      7.23 o 
  11   2   8       85.12       84.73     11.10 o 
 -10   3   8        7.66       13.70      6.46 o 
  -9   3   8        1.53        8.29      7.16 o 
  -8   3   8        4.15        6.81      5.69 o 
  -7   3   8       18.05       25.85      6.95 o 
  -6   3   8       10.82       14.68      4.78 o 
  -5   3   8       10.54       16.51      4.92 o 
  -4   3   8       64.35       56.28      6.11 o 
  -3   3   8       75.32       86.71      7.10 o 
  -2   3   8      123.96      134.62      8.30 o 
  -1   3   8       15.26       12.36      4.07 o 
   0   3   8      742.67      803.75     12.02 o 
   1   3   8       76.73       88.90      6.18 o 
   2   3   8       21.56       26.20      4.92 o 
   3   3   8       44.88       52.90      5.90 o 
   4   3   8       28.23       33.44      5.27 o 
   5   3   8      379.82      381.44     13.38 o 
   6   3   8      133.07      144.87      9.49 o 
   7   3   8        7.91        1.97      5.97 o 
   8   3   8        4.07       -0.56      5.34 o 
   9   3   8       63.22       63.93      8.22 o 
  10   3   8       53.54       58.38      8.92 o 
  11   3   8        2.30       -3.65      7.16 o 
  -9   4   8       83.52       92.32     11.80 o 
  -8   4   8        3.38        7.87      6.60 o 
  -7   4   8       78.15       76.65      9.63 o 
  -6   4   8      110.20      102.60      8.92 o 
  -5   4   8       27.46       31.61      5.55 o 
  -4   4   8       93.43       94.10      7.38 o 
  -3   4   8      208.79      189.33      9.99 o 
  -2   4   8      987.15      959.23     20.16 o 
  -1   4   8       13.72       12.99      4.21 o 
   0   4   8      304.57      342.15      8.21 o 
   1   4   8       62.03       69.21      5.69 o 
   2   4   8      167.35      169.84      8.79 o 
   3   4   8       10.90       22.05      4.50 o 
   4   4   8        7.22        8.36      3.79 o 
   5   4   8       23.51       18.83      5.20 o 
   6   4   8      509.85      521.87     16.14 o 
   7   4   8      480.93      475.39     16.76 o 
   8   4   8       38.98       34.77      7.73 o 
   9   4   8      261.24      223.44     13.71 o 
  10   4   8        4.85        5.69      5.90 o 
  11   4   8        2.98       -7.66      7.66 o 
  12   4   8        0.92       -5.41      7.59 o 
  -9   5   8        0.15       -7.94      7.94 o 
  -8   5   8        0.76        5.62      4.92 o 
  -7   5   8       36.74       35.47      6.81 o 
  -6   5   8        4.92        4.00      5.62 o 
  -5   5   8       81.72       87.90      9.06 o 
  -4   5   8      410.07      421.39     15.84 o 
  -3   5   8        1.20        5.62      4.14 o 
  -2   5   8        3.36        7.16      3.37 o 
  -1   5   8       11.70        9.76      3.93 o 
   0   5   8       47.42       54.91      3.90 o 
   1   5   8      489.18      559.39     14.80 o 
   2   5   8      338.94      368.49     12.04 o 
   3   5   8      134.08      152.56      8.30 o 
   4   5   8      134.88      161.90      8.72 o 
   5   5   8        0.06        1.62      4.14 o 
   6   5   8      279.69      284.47     12.59 o 
   7   5   8      942.49      938.50     22.89 o 
   8   5   8       55.88       37.31      7.24 o 
   9   5   8        4.40        1.69      5.76 o 
  10   5   8        0.44        5.62      5.76 o 
  11   5   8        9.29        8.22      6.25 o 
  12   5   8        0.65        6.04      6.53 o 
  -8   6   8        8.23       -7.37      7.37 o 
  -7   6   8       26.98       27.11      7.59 o 
  -6   6   8       85.27       89.37      9.91 o 
  -5   6   8      203.07      199.75     12.37 o 
  -4   6   8      718.85      695.91     21.16 o 
  -3   6   8       63.42       73.70      7.87 o 
  -2   6   8      154.03      167.88     10.48 o 
  -1   6   8      169.90      157.71      9.14 o 
   0   6   8        4.83        1.11      3.65 o 
   1   6   8      135.68      135.26      8.16 o 
   2   6   8       27.55       28.59      5.20 o 
   3   6   8      162.53      177.41      9.00 o 
   4   6   8       58.75       53.33      6.67 o 
   5   6   8        1.88        0.84      4.14 o 
   6   6   8        7.11       -2.60      5.69 o 
   7   6   8       42.04       28.03      7.59 o 
   8   6   8       42.38       37.23      8.36 o 
   9   6   8      129.35      135.22     10.26 o 
  10   6   8        4.00        5.55      5.34 o 
  11   6   8        2.78       -7.02      7.02 o 
  12   6   8        8.04       -8.64      8.64 o 
  -7   7   8       63.77       63.51     10.33 o 
  -6   7   8        0.85       -7.66      7.66 o 
  -5   7   8        0.62       11.52      5.20 o 
  -4   7   8      415.10      450.71     18.16 o 
  -3   7   8      127.35      125.81     10.26 o 
  -2   7   8      767.57      757.24     21.80 o 
  -1   7   8      149.77      134.97      9.63 o 
   0   7   8      160.53      164.54     10.69 o 
   1   7   8        6.03        8.43      4.35 o 
   2   7   8       68.24       65.56      6.39 o 
   3   7   8        0.85        1.97      3.44 o 
   4   7   8       41.96       54.59      6.25 o 
   5   7   8       14.13        4.64      4.85 o 
   6   7   8     1029.93     1008.82     23.40 o 
   7   7   8      822.58      813.16     21.88 o 
   8   7   8      216.59      232.76     12.94 o 
   9   7   8        3.01       -6.18      6.46 o 
  10   7   8       39.71       45.38      8.01 o 
  11   7   8       21.63       10.75      6.74 o 
  12   7   8        5.35       -1.47      7.16 o 
  -6   8   8       12.23       12.22      7.45 o 
  -5   8   8       21.65       21.14      7.66 o 
  -4   8   8       34.20       46.71      7.87 o 
  -3   8   8      234.32      245.84     13.36 o 
  -2   8   8      122.45      135.01     10.96 o 
  -1   8   8       94.34       99.57      9.49 o 
   0   8   8       48.15       55.62      4.82 o 
   1   8   8        7.80        7.02      3.72 o 
   2   8   8        9.94       10.32      4.92 o 
   3   8   8       21.82       14.54      5.20 o 
   4   8   8        8.32       15.94      4.50 o 
   5   8   8      337.63      350.65     13.58 o 
   6   8   8      513.07      496.56     16.84 o 
   7   8   8      282.69      267.33     13.08 o 
   8   8   8        0.11        1.62      5.41 o 
   9   8   8        2.82       -4.57      5.34 o 
  10   8   8       13.73       22.27      6.25 o 
  11   8   8        3.89        4.07      6.81 o 
  12   8   8        0.88        0.00      7.66 o 
  -6   9   8      204.75      264.52     17.57 o 
  -5   9   8        0.25       -5.06      6.53 o 
  -4   9   8       20.68       25.85      7.52 o 
  -3   9   8        0.09       -1.19      5.76 o 
  -2   9   8        0.05       -5.69      5.97 o 
  -1   9   8        0.05        6.39      5.41 o 
   0   9   8       26.16       28.63      5.36 o 
   1   9   8      131.85      145.00     10.40 o 
   2   9   8      225.31      227.16     12.03 o 
   3   9   8        6.14        6.95      4.50 o 
   4   9   8        0.42        3.23      4.42 o 
   5   9   8        6.91       10.96      5.34 o 
   6   9   8      233.47      236.16     11.96 o 
   7   9   8       38.48       31.05      7.17 o 
   8   9   8      419.70      437.50     16.82 o 
   9   9   8        3.79        0.56      5.41 o 
  10   9   8        0.12       -1.26      5.90 o 
  11   9   8        0.18       -7.09      7.09 o 
  12   9   8        8.63       17.84      6.60 o 
  -4  10   8       41.66       50.79      8.64 o 
  -3  10   8       13.69       15.52      7.37 o 
  -2  10   8       12.73        4.42      7.23 o 
  -1  10   8       48.50       44.82      8.78 o 
   0  10   8      116.30      122.26     17.32 o 
   1  10   8      198.17      197.43     12.16 o 
   2  10   8       40.15       24.31      7.17 o 
   3  10   8       20.65       16.30      5.48 o 
   4  10   8       91.34       63.38      7.52 o 
   5  10   8        0.35       -0.49      5.13 o 
   6  10   8       75.90       78.90      8.64 o 
   7  10   8      112.40      105.06      9.84 o 
   8  10   8       55.45       52.34      8.50 o 
   9  10   8       34.83       33.58      8.22 o 
  10  10   8       25.10       18.26      7.94 o 
  11  10   8        1.19        7.02      5.90 o 
  12  10   8        2.86        9.06      7.16 o 
  -3  11   8        7.63       -2.25      7.09 o 
  -2  11   8        3.49       15.24      6.04 o 
  -1  11   8       13.17       10.40      7.45 o 
   0  11   8        1.73       -3.09      4.02 o 
   1  11   8        1.18       -4.14      6.11 o 
   2  11   8        2.04        0.56      5.48 o 
   3  11   8      524.31      446.25     18.38 o 
   4  11   8       13.23       20.51      5.27 o 
   5  11   8        4.19        0.00      5.13 o 
   6  11   8        8.07        7.37      6.04 o 
   7  11   8        0.05       -0.56      5.34 o 
   8  11   8        0.78        1.19      5.48 o 
   9  11   8       35.06       40.95      7.94 o 
  10  11   8       21.76       25.15      7.66 o 
  11  11   8        2.61        2.18      6.53 o 
  12  11   8        0.87        7.02      7.02 o 
  -2  12   8       60.10       67.02      9.98 o 
  -1  12   8        0.38       10.75      6.25 o 
   0  12   8        6.01        0.20      4.74 o 
   1  12   8       44.95       38.43      8.15 o 
   2  12   8       18.94       28.94      6.11 o 
   3  12   8       10.34        8.57      6.11 o 
   4  12   8       61.83       47.28      9.06 o 
   5  12   8      192.76      173.36     12.23 o 
   6  12   8       20.30       15.94      6.60 o 
   7  12   8       12.26       10.68      5.69 o 
   8  12   8       28.65       23.32      7.31 o 
   9  12   8        0.78        9.48      5.55 o 
  10  12   8        0.55       -7.94      7.94 o 
  11  12   8       11.15        6.04      7.73 o 
   0  13   8        0.10        1.28      7.51 o 
   1  13   8        3.95       -5.06      7.23 o 
   2  13   8        6.52        4.14      6.60 o 
   3  13   8       26.78       27.75      6.81 o 
   4  13   8        0.16        7.30      5.62 o 
   5  13   8      101.70      100.55     10.89 o 
   6  13   8       15.33       23.25      7.23 o 
   7  13   8       18.02       23.67      6.81 o 
   8  13   8        7.49        4.14      5.90 o 
   9  13   8       24.73       23.74      8.36 o 
  10  13   8       46.44       37.58      9.62 o 
   2  14   8        0.37        2.32      6.88 o 
   3  14   8        0.69       -7.80      7.80 o 
   4  14   8        1.49        1.47      7.44 o 
   5  14   8        8.76        2.18      7.16 o 
   6  14   8       41.16       42.01      9.13 o 
   7  14   8        0.09        0.00      6.67 o 
   8  14   8        1.31        3.02      6.74 o 
   9  14   8       22.45       16.86      9.69 o 
  -8  -9   9       18.43       14.05      9.20 o 
  -7  -9   9        0.42        1.55      6.25 o 
  -6  -9   9        1.22        6.67      5.90 o 
  -5  -9   9       10.71        3.65      7.59 o 
  -4  -9   9        4.34        0.70      7.02 o 
  -3  -9   9        0.82       -5.20      7.23 o 
  -2  -9   9       43.95       59.01      8.85 o 
  -1  -9   9       30.79       53.59      8.64 o 
  -9  -8   9        0.03       -1.55      8.29 o 
  -8  -8   9       21.39       25.64      8.78 o 
  -7  -8   9       11.29       15.59      8.29 o 
  -6  -8   9       20.05       24.16      7.52 o 
  -5  -8   9        0.02       -4.07      5.76 o 
  -4  -8   9        0.89       -2.04      6.74 o 
  -3  -8   9       37.70       32.66      9.13 o 
  -2  -8   9        0.41       -0.70      6.53 o 
  -1  -8   9       26.03       24.79      8.15 o 
   0  -8   9        2.11       -5.71      5.86 o 
   1  -8   9       10.60       15.31      8.50 o 
 -10  -7   9       95.61      113.26     12.01 o 
  -9  -7   9       13.07       12.36      7.30 o 
  -8  -7   9        0.14        2.81      6.95 o 
  -7  -7   9       38.47       28.59      7.87 o 
  -6  -7   9        0.75       -1.26      5.13 o 
  -5  -7   9        8.36        7.59      6.53 o 
  -4  -7   9       40.55       36.11      8.43 o 
  -3  -7   9        0.06        3.72      5.90 o 
  -2  -7   9        0.72        8.85      5.83 o 
  -1  -7   9        0.52       -4.49      6.67 o 
   0  -7   9      156.58      135.77     11.74 o 
   1  -7   9      172.58      149.58     13.99 o 
   2  -7   9       72.10       55.85     11.73 o 
   3  -7   9       54.77       70.04     11.24 o 
 -10  -6   9       13.39       16.37      7.66 o 
  -9  -6   9       33.24       41.86      8.85 o 
  -8  -6   9       59.89       59.29     10.82 o 
  -7  -6   9       16.34        8.15      7.37 o 
  -6  -6   9        9.49        1.19      6.67 o 
  -5  -6   9       22.87        8.22      6.95 o 
  -4  -6   9       50.20       41.45      7.59 o 
  -3  -6   9       84.52       89.45      9.20 o 
  -2  -6   9        2.34        5.76      5.76 o 
  -1  -6   9       65.68       70.26      9.48 o 
   0  -6   9      295.78      332.36     30.53 o 
   1  -6   9       10.17        8.29      8.29 o 
   2  -6   9       25.00       23.46      9.69 o 
   3  -6   9       17.86       17.07      8.36 o 
   4  -6   9        0.00       -6.81      7.09 o 
 -11  -5   9        1.88        6.25      7.44 o 
 -10  -5   9        5.74        8.64      7.30 o 
  -9  -5   9        7.57        2.67      8.01 o 
  -8  -5   9       58.46       51.78      8.99 o 
  -7  -5   9        8.03        4.14      7.02 o 
  -6  -5   9      417.88      410.79     17.46 o 
  -5  -5   9       94.72       95.92      9.21 o 
  -4  -5   9        2.22        1.05      5.27 o 
  -3  -5   9       58.37       59.79      8.15 o 
  -2  -5   9       21.09       21.77      6.60 o 
  -1  -5   9       65.80       55.64      7.87 o 
   0  -5   9       10.86       10.90      9.17 o 
   1  -5   9      105.79      115.60     10.47 o 
   2  -5   9        3.90        9.76      7.59 o 
   3  -5   9        8.34        4.57      7.16 o 
   4  -5   9        1.15        3.44      6.95 o 
   5  -5   9        0.30       -5.97      7.73 o 
 -11  -4   9       10.90       18.40      8.15 o 
 -10  -4   9       14.64       10.61      6.81 o 
  -9  -4   9       36.36       30.84      8.64 o 
  -8  -4   9        5.30       -2.46      6.74 o 
  -7  -4   9       29.18       28.59      7.31 o 
  -6  -4   9      131.53      149.91     11.53 o 
  -5  -4   9       80.34       53.75      9.06 o 
  -4  -4   9       64.87       62.04      7.52 o 
  -3  -4   9      165.10      143.98     10.76 o 
  -2  -4   9       92.92       97.47      8.64 o 
  -1  -4   9       89.38       79.83      9.21 o 
   0  -4   9       65.02       60.42      9.17 o 
   1  -4   9      128.33      122.15      9.91 o 
   2  -4   9        0.16       -2.81      7.02 o 
   3  -4   9       13.36       25.00      6.32 o 
   4  -4   9        8.59       10.82      6.74 o 
   5  -4   9        1.50        6.88      7.30 o 
   6  -4   9        3.83        4.42      7.94 o 
 -11  -3   9        7.67        9.90      7.52 o 
 -10  -3   9       23.67       22.41      8.64 o 
  -9  -3   9        0.59        2.60      5.13 o 
  -8  -3   9        1.15       -0.63      5.06 o 
  -7  -3   9        4.99        3.30      5.62 o 
  -6  -3   9       56.07       47.84      8.57 o 
  -5  -3   9      126.68      127.64     10.40 o 
  -4  -3   9        2.53        0.91      5.34 o 
  -3  -3   9      576.96      553.86     17.13 o 
  -2  -3   9       30.11       20.44      5.83 o 
  -1  -3   9       34.26       38.43      5.69 o 
   0  -3   9       18.84       21.66      3.82 o 
   1  -3   9      105.25       78.92      8.78 o 
   2  -3   9        8.80       13.34      5.55 o 
   3  -3   9       13.04        9.83      5.83 o 
   4  -3   9       16.59        8.78      6.67 o 
   5  -3   9       44.47       48.68      8.15 o 
   6  -3   9        3.20        0.00      6.74 o 
   7  -3   9        8.67        8.92      7.52 o 
 -11  -2   9        0.62       -3.09      7.30 o 
 -10  -2   9       22.72       24.44      8.01 o 
  -9  -2   9        0.78        1.26      6.32 o 
  -8  -2   9        3.28        8.85      5.48 o 
  -7  -2   9      183.08      173.72     12.16 o 
  -6  -2   9        0.82       -0.49      5.69 o 
  -5  -2   9      384.46      361.20     14.78 o 
  -4  -2   9       15.21       24.37      5.20 o 
  -3  -2   9      224.59      203.76     11.61 o 
  -2  -2   9        5.70        3.44      4.21 o 
  -1  -2   9      294.23      280.42     12.24 o 
   0  -2   9       73.92       78.16      5.13 o 
   1  -2   9       37.81       23.81      6.32 o 
   2  -2   9        0.56        2.81      4.64 o 
   3  -2   9        0.01        6.53      4.99 o 
   4  -2   9       72.25       57.82      9.13 o 
   5  -2   9        6.87       11.66      5.06 o 
   6  -2   9        9.35        2.53      6.74 o 
   7  -2   9        1.82        2.11      6.67 o 
   8  -2   9       16.55       11.38      6.81 o 
 -11  -1   9        0.60       -7.37      7.37 o 
 -10  -1   9        0.04       -2.81      6.53 o 
  -9  -1   9       17.21       24.44      7.94 o 
  -8  -1   9        8.98       -5.27      6.81 o 
  -7  -1   9        2.37        0.56      5.48 o 
  -6  -1   9        0.06       -3.51      5.20 o 
  -5  -1   9        4.44        5.55      5.34 o 
  -4  -1   9      740.62      738.55     19.76 o 
  -3  -1   9       38.25       38.36      5.55 o 
  -2  -1   9       57.19       60.42      6.32 o 
  -1  -1   9        7.82        7.66      4.07 o 
   0  -1   9       96.53      106.17      5.59 o 
   1  -1   9      242.83      231.09     11.11 o 
   2  -1   9        5.69        3.93      4.99 o 
   3  -1   9        2.18       -6.11      6.11 o 
   4  -1   9       44.15       28.10      6.67 o 
   5  -1   9        0.07        7.02      5.20 o 
   6  -1   9       41.43       49.10      7.66 o 
   7  -1   9        0.96       -6.18      6.18 o 
   8  -1   9        3.75       -1.40      6.39 o 
   9  -1   9       11.64       22.48      8.50 o 
 -10   0   9        0.62       -0.70      6.53 o 
  -9   0   9        6.52       13.70      5.69 o 
  -8   0   9        4.12       -1.76      5.76 o 
  -7   0   9       22.35       11.45      6.88 o 
  -6   0   9       80.67       85.37      8.43 o 
  -5   0   9      109.71       95.51      8.57 o 
  -4   0   9      158.64      164.09      9.91 o 
  -3   0   9      311.33      305.38     12.39 o 
  -2   0   9        0.12        4.28      3.30 o 
  -1   0   9      235.69      220.55     10.20 o 
   0   0   9      184.30      172.24      6.85 o 
   1   0   9        8.38        6.67      4.92 o 
   2   0   9      263.35      270.45     11.61 o 
   3   0   9       53.87       57.12      6.60 o 
   4   0   9       90.90       87.14      7.59 o 
   5   0   9        1.56       -2.04      5.06 o 
   6   0   9       21.58       21.07      7.45 o 
   7   0   9        3.11       -6.67      6.67 o 
   8   0   9        1.42       -0.63      6.88 o 
   9   0   9       15.13       11.66      7.94 o 
 -10   1   9        7.28        8.08      7.16 o 
  -9   1   9        2.92        4.00      5.90 o 
  -8   1   9       14.01       15.80      6.04 o 
  -7   1   9       13.29       26.06      5.90 o 
  -6   1   9        9.15        2.53      4.92 o 
  -5   1   9       21.79       22.83      5.48 o 
  -4   1   9        0.06       -2.18      4.21 o 
  -3   1   9      594.91      640.16     17.28 o 
  -2   1   9      530.74      488.54     15.02 o 
  -1   1   9       97.46      105.42      6.89 o 
   0   1   9       48.36       46.37      3.85 o 
   1   1   9      144.93      129.64      8.44 o 
   2   1   9      379.00      410.47     14.01 o 
   3   1   9       77.92       76.80      7.24 o 
   4   1   9        6.75       13.70      4.07 o 
   5   1   9        3.76        0.98      4.57 o 
   6   1   9        3.12        2.11      5.20 o 
   7   1   9       32.67       36.60      6.25 o 
   8   1   9       77.20       72.93      9.70 o 
   9   1   9        1.45       -0.70      6.74 o 
  10   1   9        0.44       -5.34      7.16 o 
 -10   2   9        7.03        9.13      7.23 o 
  -9   2   9       32.94       33.86      8.01 o 
  -8   2   9        6.48       10.68      5.69 o 
  -7   2   9      122.11      123.97     10.75 o 
  -6   2   9       49.20       47.91      7.24 o 
  -5   2   9       50.69       36.67      6.88 o 
  -4   2   9       23.57       20.23      5.55 o 
  -3   2   9      221.99      261.73     11.39 o 
  -2   2   9        2.97        3.09      3.02 o 
  -1   2   9        5.57        1.47      3.93 o 
   0   2   9       94.55      105.95      5.07 o 
   1   2   9      207.21      235.71     10.41 o 
   2   2   9       88.61       85.04      7.52 o 
   3   2   9        2.33        4.35      4.57 o 
   4   2   9       10.65       16.51      5.06 o 
   5   2   9        0.09        9.62      4.42 o 
   6   2   9        0.15       11.45      4.99 o 
   7   2   9        0.58        2.74      4.99 o 
   8   2   9        0.62       11.38      4.71 o 
   9   2   9        9.54       11.87      6.67 o 
  10   2   9       25.42       29.01      8.29 o 
  -9   3   9        7.41       -5.76      7.02 o 
  -8   3   9       13.75        9.20      6.46 o 
  -7   3   9      544.99      521.96     20.28 o 
  -6   3   9      143.88      147.39     10.96 o 
  -5   3   9      189.56      165.44     11.39 o 
  -4   3   9       59.65       68.22      7.24 o 
  -3   3   9       25.23       20.23      5.69 o 
  -2   3   9       48.73       52.20      6.60 o 
  -1   3   9       30.73       50.51      5.34 o 
   0   3   9       12.50       13.39      4.21 o 
   1   3   9       31.11       36.95      5.20 o 
   2   3   9      417.45      423.10     13.46 o 
   3   3   9      745.95      775.76     18.36 o 
   4   3   9       30.22       21.78      5.97 o 
   5   3   9       29.70       24.73      6.18 o 
   6   3   9        0.13        5.76      4.99 o 
   7   3   9        0.00        0.56      5.76 o 
   8   3   9       34.98       33.37      6.88 o 
   9   3   9       40.80       41.16      7.87 o 
  10   3   9       20.71       29.99      7.09 o 
  11   3   9        0.07        4.64      6.25 o 
  -9   4   9        7.96        2.25      7.30 o 
  -8   4   9        0.05       -1.40      6.67 o 
  -7   4   9       84.70       58.18      9.49 o 
  -6   4   9        7.77        7.37      6.60 o 
  -5   4   9       14.10       22.90      6.18 o 
  -4   4   9       85.94       65.84      7.87 o 
  -3   4   9       48.35       49.81      6.74 o 
  -2   4   9        7.23       15.24      4.14 o 
  -1   4   9       70.91       75.82      6.18 o 
   0   4   9      251.60      266.52      7.69 o 
   1   4   9       33.69       42.43      5.06 o 
   2   4   9      192.54      191.72      9.49 o 
   3   4   9      117.17      144.17      8.65 o 
   4   4   9       21.30       22.83      5.41 o 
   5   4   9      239.01      242.32     11.32 o 
   6   4   9      369.50      369.06     15.27 o 
   7   4   9        2.40       -1.05      5.41 o 
   8   4   9      123.74      116.31     10.12 o 
   9   4   9       24.09       29.43      7.02 o 
  10   4   9        6.53       -4.71      6.60 o 
  11   4   9        1.40        9.62      6.60 o 
  -8   5   9        4.36        1.47      6.53 o 
  -7   5   9       17.05       29.15      6.39 o 
  -6   5   9        1.46        0.63      5.34 o 
  -5   5   9      572.00      533.53     19.09 o 
  -4   5   9      251.89      262.14     13.36 o 
  -3   5   9      381.94      350.50     14.22 o 
  -2   5   9       82.63       81.93      7.80 o 
  -1   5   9       87.11       86.86      7.73 o 
   0   5   9        0.10        3.32      2.80 o 
   1   5   9      594.16      639.05     16.64 o 
   2   5   9       12.33       16.58      4.64 o 
   3   5   9       66.83       63.10      6.46 o 
   4   5   9      364.68      365.54     13.66 o 
   5   5   9      288.99      287.08     12.95 o 
   6   5   9       14.43        7.94      5.48 o 
   7   5   9       57.92       65.06      8.43 o 
   8   5   9      198.07      189.06     12.37 o 
   9   5   9        0.52        1.19      6.11 o 
  10   5   9       10.05       18.47      5.76 o 
  11   5   9       10.34        9.41      7.09 o 
  -8   6   9       15.29       19.32      8.71 o 
  -7   6   9        2.47       11.31      5.90 o 
  -6   6   9        0.95       -4.49      6.11 o 
  -5   6   9       48.07       27.19      8.15 o 
  -4   6   9       50.07       53.11      7.80 o 
  -3   6   9      504.73      483.21     17.96 o 
  -2   6   9      801.79      772.96     21.17 o 
  -1   6   9      269.59      258.27     12.66 o 
   0   6   9       21.13       24.54      3.64 o 
   1   6   9        3.95        2.46      4.00 o 
   2   6   9       34.83       31.12      5.83 o 
   3   6   9       28.43       22.90      5.69 o 
   4   6   9       43.61       42.50      6.11 o 
   5   6   9      852.78      866.29     21.11 o 
   6   6   9      901.90      918.11     22.39 o 
   7   6   9      269.16      253.02     13.72 o 
   8   6   9      390.71      361.77     17.10 o 
   9   6   9       43.89       44.61      7.80 o 
  10   6   9       26.47       27.96      7.66 o 
  11   6   9       21.64       23.46      8.29 o 
  12   6   9        2.91        3.09      7.02 o 
  -7   7   9        8.68       11.31      7.52 o 
  -6   7   9        1.30        4.14      6.11 o 
  -5   7   9       36.84       48.89      7.73 o 
  -4   7   9      150.48      175.44     12.51 o 
  -3   7   9      333.92      340.55     14.99 o 
  -2   7   9       36.85       47.35      7.45 o 
  -1   7   9      559.06      546.07     18.04 o 
   0   7   9      257.73      262.56      8.75 o 
   1   7   9       19.94       17.00      5.27 o 
   2   7   9        0.07       -3.44      4.42 o 
   3   7   9        8.52       18.05      3.93 o 
   4   7   9       43.63       49.18      6.18 o 
   5   7   9        0.09        5.48      4.14 o 
   6   7   9       38.28       31.19      7.02 o 
   7   7   9        5.13        3.09      6.74 o 
   8   7   9        1.59        0.56      5.76 o 
   9   7   9       56.13       51.21      8.01 o 
  10   7   9        1.20        1.97      5.83 o 
  11   7   9        1.46        2.81      6.18 o 
  12   7   9        0.34        3.09      7.02 o 
  -6   8   9       13.77       13.42      7.73 o 
  -5   8   9        3.16        7.51      6.46 o 
  -4   8   9       36.70       43.69      8.29 o 
  -3   8   9       45.20       46.36      7.87 o 
  -2   8   9       34.47       27.89      6.53 o 
  -1   8   9      357.69      373.27     15.83 o 
   0   8   9       39.50       33.50      4.88 o 
   1   8   9       17.45       14.61      5.55 o 
   2   8   9        1.48        2.32      4.35 o 
   3   8   9       21.97       18.33      5.62 o 
   4   8   9      141.00      146.84      9.70 o 
   5   8   9       66.14       76.86      7.59 o 
   6   8   9       68.76       70.26      8.15 o 
   7   8   9       40.17       32.60      6.88 o 
   8   8   9        0.51       -7.30      7.30 o 
   9   8   9       29.60       25.36      7.52 o 
  10   8   9       11.56       16.93      6.25 o 
  11   8   9       25.75       13.42      8.36 o 
  12   8   9       20.93       18.47      9.06 o 
  -5   9   9        6.09       -2.95      7.37 o 
  -4   9   9       15.07       10.32      5.97 o 
  -3   9   9       22.71       18.54      7.45 o 
  -2   9   9       32.43       31.61      8.01 o 
  -1   9   9       36.74       32.03      7.73 o 
   0   9   9      181.82      177.89      8.34 o 
   1   9   9      912.23      948.07     24.07 o 
   2   9   9      119.78      124.47      9.77 o 
   3   9   9        1.04        0.98      4.28 o 
   4   9   9       20.14       28.31      5.48 o 
   5   9   9       32.60       34.91      5.90 o 
   6   9   9       10.55        6.81      5.62 o 
   7   9   9       37.99       21.92      6.81 o 
   8   9   9      283.67      255.25     14.98 o 
   9   9   9       57.82       51.92      9.34 o 
  10   9   9        1.10        5.34      6.18 o 
  11   9   9       24.74        7.16      7.80 o 
  12   9   9        7.43        6.18      8.36 o 
  -4  10   9        7.83       20.23      7.23 o 
  -3  10   9        6.61        5.55      6.25 o 
  -2  10   9       18.74        3.93      6.74 o 
  -1  10   9       59.02       44.89      8.57 o 
   0  10   9      692.20      709.46     15.95 o 
   1  10   9      264.14      294.06     14.56 o 
   2  10   9      260.40      243.07     13.71 o 
   3  10   9      123.61      100.22      8.50 o 
   4  10   9        0.04       10.18      5.55 o 
   5  10   9       22.38       21.63      6.18 o 
   6  10   9       43.88       39.41      7.17 o 
   7  10   9        3.83       10.96      5.34 o 
   8  10   9      102.36      105.76      9.63 o 
   9  10   9        7.44        6.39      6.95 o 
  10  10   9        1.39        4.78      6.04 o 
  11  10   9        3.08        6.60      7.02 o 
  -3  11   9      109.92      134.70     12.58 o 
  -2  11   9        6.37        9.27      8.22 o 
  -1  11   9        0.18        1.33      6.04 o 
   0  11   9        1.46        2.94      4.34 o 
   1  11   9      101.15       92.12     10.82 o 
   2  11   9      107.38      109.55     11.38 o 
   3  11   9       85.63       88.67      9.56 o 
   4  11   9       99.25      104.28     10.40 o 
   5  11   9        3.80       -5.83      6.39 o 
   6  11   9       23.13       20.16      6.25 o 
   7  11   9       11.01        9.76      6.46 o 
   8  11   9        0.00       -5.06      6.18 o 
   9  11   9        7.58       11.38      6.11 o 
  10  11   9       17.91       16.93      6.67 o 
  11  11   9        9.47        9.76      6.39 o 
  -2  12   9       30.47       34.35      9.06 o 
  -1  12   9       40.06       45.03      8.36 o 
   0  12   9       10.65        9.34      5.25 o 
   1  12   9        0.42       -6.88      6.88 o 
   2  12   9      121.39       88.69     11.38 o 
   3  12   9       57.07       54.16      8.71 o 
   4  12   9       36.55       33.37      7.66 o 
   5  12   9       57.20       53.53      8.85 o 
   6  12   9        0.21        7.66      5.62 o 
   7  12   9        7.31       -3.23      6.81 o 
   8  12   9        0.01       -6.53      6.53 o 
   9  12   9       27.26       18.26      7.94 o 
  10  12   9        1.79        0.00      6.25 o 
  11  12   9        0.00        4.71      6.88 o 
   0  13   9      102.13      108.75      8.66 o 
   1  13   9      120.62      137.52     13.42 o 
   2  13   9      114.79      127.96     11.88 o 
   3  13   9       43.74       48.12      9.13 o 
   4  13   9        6.05       14.40      6.18 o 
   5  13   9       19.98       21.21      7.52 o 
   6  13   9       27.49       21.28      8.29 o 
   7  13   9        0.48       -7.87      7.87 o 
   8  13   9        0.12        0.00      6.11 o 
   9  13   9       14.81       14.12      7.73 o 
  10  13   9       16.92       37.23      8.08 o 
   2  14   9        1.07       14.12      6.39 o 
   3  14   9        0.07       -0.77      6.95 o 
   4  14   9        1.69       -3.02      6.95 o 
   5  14   9       11.37       22.26      6.60 o 
   6  14   9       16.64       11.94      8.85 o 
   7  14   9       17.52       31.61      7.59 o 
   8  14   9       14.19       16.86      7.66 o 
  -7  -8  10        2.60       -1.55      6.95 o 
  -6  -8  10        1.24        3.02      5.69 o 
  -5  -8  10        0.85       -4.42      5.69 o 
  -4  -8  10        0.04       -2.95      6.81 o 
  -3  -8  10        0.42       -4.42      6.53 o 
  -2  -8  10        8.54       12.71      7.94 o 
  -1  -8  10        0.03        9.20      8.43 o 
  -9  -7  10       56.71       58.59     10.75 o 
  -8  -7  10        3.61       -7.87      7.87 o 
  -7  -7  10        7.55        7.16      6.53 o 
  -6  -7  10        1.17        6.25      5.83 o 
  -5  -7  10        1.37       -2.04      6.39 o 
  -4  -7  10        0.01        0.00      6.46 o 
  -3  -7  10        5.42        1.33      6.11 o 
  -2  -7  10       56.19       31.68      9.76 o 
  -1  -7  10       44.05       24.66      9.27 o 
   0  -7  10        0.00       -1.42      5.44 o 
   1  -7  10       11.18       15.10      8.15 o 
  -9  -6  10        5.51       10.46      7.66 o 
  -8  -6  10       15.17       14.96      8.78 o 
  -7  -6  10       14.58        1.33      7.16 o 
  -6  -6  10       20.59       18.40      7.52 o 
  -5  -6  10        1.70        5.76      5.06 o 
  -4  -6  10       87.36       68.16      9.63 o 
  -3  -6  10       17.78       13.84      6.67 o 
  -2  -6  10        0.46        1.26      6.67 o 
  -1  -6  10        6.69       -4.50      7.37 o 
   0  -6  10      263.03      240.08     11.00 o 
   1  -6  10        8.52       29.08      7.80 o 
   2  -6  10        5.15        2.88      7.52 o 
   3  -6  10        1.97       -6.18      8.15 o 
 -10  -5  10       41.25       57.04     10.89 o 
  -9  -5  10        0.00       13.77      5.34 o 
  -8  -5  10       41.25       40.25      9.27 o 
  -7  -5  10       10.04        2.60      7.23 o 
  -6  -5  10        0.33        6.81      5.83 o 
  -5  -5  10       27.14       25.85      5.76 o 
  -4  -5  10        1.07        4.71      6.18 o 
  -3  -5  10        5.09        6.39      6.04 o 
  -2  -5  10      133.58      111.96     11.46 o 
  -1  -5  10        6.64        8.36      7.02 o 
   0  -5  10       17.60       10.30      5.10 o 
   1  -5  10       15.67        7.66      7.94 o 
   2  -5  10      345.89      315.59     17.73 o 
   3  -5  10        8.34       21.14      7.30 o 
   4  -5  10       24.58        9.76      8.50 o 
 -10  -4  10       10.58        4.50      6.95 o 
  -9  -4  10        7.88        9.83      7.80 o 
  -8  -4  10       28.23       34.98      8.71 o 
  -7  -4  10        0.17       -5.97      5.97 o 
  -6  -4  10        3.24       10.68      5.83 o 
  -5  -4  10      207.23      191.95     13.36 o 
  -4  -4  10       34.18       23.25      7.52 o 
  -3  -4  10       31.85       34.84      6.18 o 
  -2  -4  10       27.93       34.28      6.74 o 
  -1  -4  10        5.63       -1.12      5.69 o 
   0  -4  10       11.00        9.90      4.42 o 
   1  -4  10       52.34       41.03      7.66 o 
   2  -4  10       59.35       32.53      9.27 o 
   3  -4  10        6.30       14.96      7.59 o 
   4  -4  10       12.90        8.99      7.23 o 
   5  -4  10       40.95       49.66      9.83 o 
 -10  -3  10       33.03       43.97      8.36 o 
  -9  -3  10        3.78        8.29      6.53 o 
  -8  -3  10        0.24        3.23      5.69 o 
  -7  -3  10       18.07       24.16      7.02 o 
  -6  -3  10      100.72       86.08      8.85 o 
  -5  -3  10      155.10      163.15     11.25 o 
  -4  -3  10       13.44       18.33      6.25 o 
  -3  -3  10       58.91       66.11      8.15 o 
  -2  -3  10       96.70       84.40      9.07 o 
  -1  -3  10       52.47       48.12      7.87 o 
   0  -3  10        3.46       -3.16      5.72 o 
   1  -3  10        1.31       -2.67      5.97 o 
   2  -3  10        0.13        5.69      6.18 o 
   3  -3  10       60.30       65.97      8.36 o 
   4  -3  10       10.28       14.68      7.66 o 
   5  -3  10       68.74       52.20     10.05 o 
   6  -3  10       34.28       39.20      9.55 o 
 -10  -2  10       13.57        9.69      7.30 o 
  -9  -2  10       26.35       37.72      7.38 o 
  -8  -2  10        0.01        0.63      6.25 o 
  -7  -2  10        3.72        2.95      6.11 o 
  -6  -2  10        0.18       -2.25      4.99 o 
  -5  -2  10       53.09       58.80      7.45 o 
  -4  -2  10       84.81       74.83      9.42 o 
  -3  -2  10      490.88      467.21     17.26 o 
  -2  -2  10       57.63       56.06      6.81 o 
  -1  -2  10        1.83       -4.28      4.78 o 
   0  -2  10        2.50        4.96      7.55 o 
   1  -2  10        0.69       -2.53      5.13 o 
   2  -2  10       14.01        1.05      5.97 o 
   3  -2  10       55.57       58.94      8.22 o 
   4  -2  10      105.96      107.37     10.89 o 
   5  -2  10        0.89       -0.63      6.39 o 
   6  -2  10        6.30       11.03      5.48 o 
   7  -2  10       69.37       75.31     10.82 o 
 -10  -1  10       39.10       47.06      8.50 o 
  -9  -1  10        6.37        8.22      6.95 o 
  -8  -1  10       19.35       17.70      8.01 o 
  -7  -1  10       89.80       73.85      8.85 o 
  -6  -1  10       81.10       68.30      8.43 o 
  -5  -1  10      172.88      169.85     11.39 o 
  -4  -1  10        0.29        1.97      6.04 o 
  -3  -1  10       25.01       29.92      6.88 o 
  -2  -1  10      204.20      193.52     10.83 o 
  -1  -1  10      140.29      124.00      9.14 o 
   0  -1  10       46.16       45.19      4.93 o 
   1  -1  10        0.08       10.39      4.42 o 
   2  -1  10        7.70       -2.95      6.04 o 
   3  -1  10       53.37       46.65      7.94 o 
   4  -1  10       13.00        9.97      6.39 o 
   5  -1  10       12.62       23.74      6.32 o 
   6  -1  10        0.64        3.23      6.25 o 
   7  -1  10        0.06        2.81      6.95 o 
   8  -1  10        1.19       -8.15      8.15 o 
 -10   0  10       29.52       25.78      8.64 o 
  -9   0  10        4.91       18.75      6.88 o 
  -8   0  10        0.58        1.26      6.11 o 
  -7   0  10      200.37      205.29     12.94 o 
  -6   0  10       35.09       37.02      6.81 o 
  -5   0  10       21.38       27.39      5.83 o 
  -4   0  10       20.78       22.97      6.18 o 
  -3   0  10        9.27       15.03      4.92 o 
  -2   0  10       96.39      110.05      8.64 o 
  -1   0  10      140.49      118.03      8.72 o 
   0   0  10       43.78       43.65      5.00 o 
   1   0  10       48.81       46.37      6.88 o 
   2   0  10      179.70      175.63     10.83 o 
   3   0  10        2.52        6.32      5.48 o 
   4   0  10       74.10       85.72      9.06 o 
   5   0  10       17.11       26.20      6.53 o 
   6   0  10       36.02       25.36      8.22 o 
   7   0  10       21.16       13.77      8.57 o 
   8   0  10       15.11        6.46      7.94 o 
   9   0  10        7.08       11.73      7.52 o 
 -10   1  10       12.62       -0.77      7.80 o 
  -9   1  10        1.16        6.39      7.23 o 
  -8   1  10       15.17       16.22      7.66 o 
  -7   1  10       35.38       41.73      6.95 o 
  -6   1  10       35.62       36.81      7.52 o 
  -5   1  10       83.71       71.95      8.85 o 
  -4   1  10       41.22       49.67      7.24 o 
  -3   1  10      251.42      247.54     11.75 o 
  -2   1  10        0.00        0.84      4.42 o 
  -1   1  10       25.88       31.40      5.83 o 
   0   1  10      141.41      132.02     13.50 o 
   1   1  10      194.91      203.02     10.90 o 
   2   1  10      205.48      250.28     11.81 o 
   3   1  10        0.78       -3.72      4.64 o 
   4   1  10       10.85       14.26      4.92 o 
   5   1  10       11.26       22.69      5.83 o 
   6   1  10      169.11      150.92     11.60 o 
   7   1  10      108.17       82.64     11.10 o 
   8   1  10        7.19        6.74      6.60 o 
   9   1  10       11.08       17.77      7.23 o 
  -9   2  10       11.98        8.78      8.01 o 
  -8   2  10       15.12       -0.63      7.80 o 
  -7   2  10        5.41       -5.48      6.11 o 
  -6   2  10        1.92        3.93      6.04 o 
  -5   2  10      175.69      157.48     10.76 o 
  -4   2  10       69.11       67.24      8.15 o 
  -3   2  10      223.96      216.27     12.10 o 
  -2   2  10      220.46      213.11     11.11 o 
  -1   2  10       75.60       82.35      7.45 o 
   0   2  10       82.49       81.75      5.04 o 
   1   2  10        3.19        4.99      4.21 o 
   2   2  10      136.30      155.28      9.49 o 
   3   2  10       51.72       50.44      6.25 o 
   4   2  10       23.85       28.80      5.34 o 
   5   2  10        0.81        4.57      5.34 o 
   6   2  10        3.43        2.18      5.76 o 
   7   2  10      121.46      134.51     11.24 o 
   8   2  10        1.03        9.69      6.25 o 
   9   2  10        0.13        0.70      6.04 o 
  10   2  10        5.94        3.86      6.74 o 
  -9   3  10       13.73       -6.04      8.01 o 
  -8   3  10       22.51       13.13      7.59 o 
  -7   3  10        6.72        0.63      6.81 o 
  -6   3  10       19.70       19.74      6.60 o 
  -5   3  10       46.58       35.90      6.81 o 
  -4   3  10       10.09       17.42      4.21 o 
  -3   3  10       25.97       25.08      5.55 o 
  -2   3  10       29.62       33.93      5.97 o 
  -1   3  10       95.25      105.91      8.08 o 
   0   3  10        4.26        5.64      2.77 o 
   1   3  10      187.48      192.96     10.27 o 
   2   3  10      740.87      778.81     19.41 o 
   3   3  10      109.97      136.98      9.28 o 
   4   3  10       42.01       52.76      6.74 o 
   5   3  10        2.93       11.24      4.28 o 
   6   3  10        6.80       13.70      4.35 o 
   7   3  10       56.48       69.62      9.41 o 
   8   3  10        0.00        8.71      6.18 o 
   9   3  10        7.71        3.37      7.94 o 
  10   3  10        0.06       -0.77      6.25 o 
  -8   4  10       25.47       52.05      8.71 o 
  -7   4  10      235.11      280.83     15.26 o 
  -6   4  10       63.40       61.89      9.84 o 
  -5   4  10      122.95      107.25      9.77 o 
  -4   4  10        8.15       -5.69      6.25 o 
  -3   4  10        8.37       12.50      5.83 o 
  -2   4  10        3.77        8.15      4.85 o 
  -1   4  10       10.14        1.33      4.35 o 
   0   4  10       55.67       42.53      4.35 o 
   1   4  10       76.12       81.93      7.87 o 
   2   4  10       18.43       15.17      5.06 o 
   3   4  10       36.63       37.72      5.76 o 
   4   4  10       15.37       17.63      5.27 o 
   5   4  10        0.15       -5.76      5.76 o 
   6   4  10       10.94       19.53      5.55 o 
   7   4  10       19.38       21.63      7.09 o 
   8   4  10       38.39       31.96      6.88 o 
   9   4  10        2.72        9.20      7.09 o 
  10   4  10        6.49        0.00      8.08 o 
  -8   5  10        5.48       -4.57      6.95 o 
  -7   5  10       18.89        8.36      8.01 o 
  -6   5  10       42.48       60.69      9.13 o 
  -5   5  10       65.15       52.90      9.34 o 
  -4   5  10      241.65      243.33     13.92 o 
  -3   5  10      590.34      624.73     19.59 o 
  -2   5  10      267.45      264.92     12.80 o 
  -1   5  10        2.42        7.23      5.27 o 
   0   5  10      338.35      349.07      9.73 o 
   1   5  10      102.92      121.16      8.86 o 
   2   5  10      257.01      252.20     11.54 o 
   3   5  10       72.43       64.85      7.24 o 
   4   5  10        0.39        0.00      4.71 o 
   5   5  10       88.73       86.50      8.36 o 
   6   5  10      225.99      210.41     12.87 o 
   7   5  10      651.72      639.35     20.72 o 
   8   5  10      112.73       84.05     10.61 o 
   9   5  10       29.74       25.08      7.66 o 
  10   5  10        5.44       -7.73      8.08 o 
  11   5  10        6.77       10.75      7.80 o 
  -7   6  10       19.80       19.95      7.38 o 
  -6   6  10       45.23       36.60      7.94 o 
  -5   6  10       91.13       72.44     10.05 o 
  -4   6  10       17.83       25.43      6.39 o 
  -3   6  10      319.89      350.80     15.83 o 
  -2   6  10     1528.60     1546.30     30.18 o 
  -1   6  10     1143.44     1162.34     25.46 o 
   0   6  10       16.52       12.18      4.07 o 
   1   6  10      598.71      576.88     17.20 o 
   2   6  10       92.68       89.11      7.80 o 
   3   6  10       34.01       25.64      6.25 o 
   4   6  10      377.90      341.84     14.22 o 
   5   6  10      288.64      296.12     13.23 o 
   6   6  10      257.74      297.17     14.28 o 
   7   6  10       36.37       30.56      7.45 o 
   8   6  10      136.41      154.55     12.02 o 
   9   6  10       96.25       85.23      9.91 o 
  10   6  10        4.57       -6.25      7.09 o 
  11   6  10        5.01       -0.77      7.80 o 
  -6   7  10        0.04        7.23      5.48 o 
  -5   7  10       12.67       24.65      6.95 o 
  -4   7  10       25.73       27.75      8.50 o 
  -3   7  10        3.66       -3.44      6.46 o 
  -2   7  10      124.97      114.77     11.32 o 
  -1   7  10        0.20       -5.90      5.90 o 
   0   7  10      101.18       85.59      6.00 o 
   1   7  10       26.96       22.27      6.11 o 
   2   7  10       34.12       45.38      6.39 o 
   3   7  10       15.82       24.86      5.48 o 
   4   7  10        3.87        5.76      4.85 o 
   5   7  10       67.03       54.03      7.59 o 
   6   7  10       15.56       24.93      6.11 o 
   7   7  10       85.06       76.66      8.99 o 
   8   7  10      392.54      400.58     17.45 o 
   9   7  10      209.45      200.86     14.41 o 
  10   7  10       29.43       28.17      7.31 o 
  11   7  10        1.00       10.46      5.90 o 
  -6   8  10       34.74       50.36      7.80 o 
  -5   8  10        7.23        8.57      6.32 o 
  -4   8  10       23.60       31.19      7.94 o 
  -3   8  10      188.37      190.58     12.65 o 
  -2   8  10       63.84       63.79      8.57 o 
  -1   8  10        4.52        9.34      4.85 o 
   0   8  10        1.82        6.48      3.43 o 
   1   8  10       18.40       22.27      6.60 o 
   2   8  10       16.47       22.41      5.76 o 
   3   8  10        6.94        8.92      4.35 o 
   4   8  10        6.45        7.52      4.85 o 
   5   8  10       45.79       34.00      7.38 o 
   6   8  10       12.15        5.90      5.69 o 
   7   8  10       42.08       60.34      8.64 o 
   8   8  10       31.46       35.33      8.57 o 
   9   8  10       13.80       13.49      7.30 o 
  10   8  10       17.07       26.20      7.02 o 
  11   8  10        2.10       -3.02      6.88 o 
  -5   9  10      101.45      109.54     12.37 o 
  -4   9  10        0.65        0.00      6.81 o 
  -3   9  10       25.67       14.68      8.29 o 
  -2   9  10       87.73       98.51      9.63 o 
  -1   9  10       60.40       64.63      9.06 o 
   0   9  10       93.44       87.20      6.96 o 
   1   9  10       21.74        1.12      6.88 o 
   2   9  10      258.91      244.55     13.08 o 
   3   9  10      141.30      121.04      9.77 o 
   4   9  10       65.29       62.11      7.94 o 
   5   9  10       19.57       16.23      6.74 o 
   6   9  10        3.06       -2.25      5.83 o 
   7   9  10        1.52       -3.51      6.04 o 
   8   9  10       46.80       42.43      9.48 o 
   9   9  10        1.91        5.90      6.32 o 
  10   9  10        0.48        2.81      5.83 o 
  11   9  10        0.00        0.00      7.37 o 
  -4  10  10        0.05       -3.09      6.67 o 
  -3  10  10        1.70       13.77      6.46 o 
  -2  10  10        9.02       14.33      7.16 o 
  -1  10  10       20.32       16.72      6.74 o 
   0  10  10        2.05       -2.67      8.29 o 
   1  10  10        0.34       -3.58      6.81 o 
   2  10  10       10.16       -4.64      7.02 o 
   3  10  10        5.66       -1.12      6.32 o 
   4  10  10      234.80      237.75     13.01 o 
   5  10  10       90.21       85.51      8.85 o 
   6  10  10        2.71       -0.56      5.69 o 
   7  10  10       24.82       25.57      7.16 o 
   8  10  10      223.02      194.06     13.08 o 
   9  10  10        0.00       -6.81      6.81 o 
  10  10  10        0.07       -2.88      7.09 o 
  11  10  10        5.60        2.32      8.50 o 
  -2  11  10        2.63        0.70      7.02 o 
  -1  11  10        3.90       -6.32      7.37 o 
   0  11  10        3.66        7.72      4.77 o 
   1  11  10        2.35       -1.26      6.60 o 
   2  11  10      117.58      102.39     10.33 o 
   3  11  10       13.09        2.46      5.97 o 
   4  11  10      578.05      546.19     19.79 o 
   5  11  10        6.85       17.77      6.18 o 
   6  11  10       60.53       38.08      7.66 o 
   7  11  10       26.52       34.63      7.73 o 
   8  11  10       29.32       34.00      8.08 o 
   9  11  10        6.81        4.92      6.88 o 
  10  11  10        9.54       10.32      6.39 o 
  -1  12  10        3.37       10.68      6.81 o 
   0  12  10        2.13       -1.82      5.21 o 
   1  12  10        0.98        8.43      6.39 o 
   2  12  10        2.87       -1.33      7.02 o 
   3  12  10       98.49       87.76     10.82 o 
   4  12  10       85.15       78.34      9.49 o 
   5  12  10       14.14        9.20      7.09 o 
   6  12  10       12.96        8.01      7.80 o 
   7  12  10        8.68       25.85      6.53 o 
   8  12  10        0.04        9.13      6.95 o 
   9  12  10      104.66      110.53     12.58 o 
  10  12  10        7.54        9.97      6.53 o 
   1  13  10        0.00        8.43      6.95 o 
   2  13  10       37.90       54.72      8.78 o 
   3  13  10        4.37        1.47      7.16 o 
   4  13  10       45.51       43.48      8.92 o 
   5  13  10      120.55      148.48     12.51 o 
   6  13  10        5.40        2.18      6.88 o 
   7  13  10        7.95        4.35      6.88 o 
   8  13  10        1.81        7.44      7.44 o 
   9  13  10        0.08       -7.66      7.66 o 
   4  14  10       38.27       48.75      9.41 o 
   5  14  10       21.07       19.95      8.50 o 
   6  14  10       15.80        5.41      8.85 o 
   7  14  10       26.30       28.80      9.55 o 
  -7  -7  11        0.85        8.57      6.25 o 
  -6  -7  11        2.62       14.40      5.90 o 
  -5  -7  11        0.10        8.22      6.25 o 
  -4  -7  11        0.04        0.00      7.02 o 
  -3  -7  11        1.93        2.25      6.67 o 
  -2  -7  11        7.07       -2.25      7.66 o 
  -1  -7  11       62.57       62.73      9.34 o 
  -8  -6  11        0.28       -4.64      7.73 o 
  -7  -6  11        0.83       -1.47      6.95 o 
  -6  -6  11       10.01       12.85      7.02 o 
  -5  -6  11        1.26       -6.46      6.46 o 
  -4  -6  11        8.34        3.44      6.95 o 
  -3  -6  11        3.41        8.29      6.74 o 
  -2  -6  11       12.97        6.25      7.52 o 
  -1  -6  11        8.64        9.90      6.11 o 
   0  -6  11       36.89       37.66      6.77 o 
   1  -6  11       59.42       50.51     10.61 o 
  -9  -5  11       50.35       57.53     10.47 o 
  -8  -5  11        2.05        0.00      7.87 o 
  -7  -5  11        0.60       11.94      5.90 o 
  -6  -5  11        2.54        9.48      6.53 o 
  -5  -5  11        4.41       12.50      5.83 o 
  -4  -5  11       28.34       11.66      8.36 o 
  -3  -5  11        4.35       -6.53      6.53 o 
  -2  -5  11       14.32       12.92      6.74 o 
  -1  -5  11        0.76       -5.27      6.18 o 
   0  -5  11        0.44        7.94      9.41 o 
   1  -5  11       37.70       38.28      8.57 o 
   2  -5  11        0.32       13.06      8.57 o 
   3  -5  11        6.09       13.77      7.73 o 
  -9  -4  11        0.48       -7.30      7.30 o 
  -8  -4  11       44.40       59.92      9.90 o 
  -7  -4  11        5.98        6.74      5.69 o 
  -6  -4  11        0.88        3.23      6.32 o 
  -5  -4  11       15.21        1.90      6.74 o 
  -4  -4  11       32.27       22.55      7.94 o 
  -3  -4  11        6.27        6.04      5.69 o 
  -2  -4  11       39.23       36.74      7.52 o 
  -1  -4  11       33.91       32.24      7.73 o 
   0  -4  11        1.20        5.29      3.80 o 
   1  -4  11        2.48        7.09      7.37 o 
   2  -4  11        1.72        7.37      6.95 o 
   3  -4  11        6.82       14.19      8.01 o 
   4  -4  11       73.65       96.18     10.82 o 
  -9  -3  11        0.30        8.92      7.51 o 
  -8  -3  11       16.99       11.87      7.59 o 
  -7  -3  11       12.56       11.80      6.25 o 
  -6  -3  11       33.06       38.07      6.88 o 
  -5  -3  11        0.16       -5.69      5.69 o 
  -4  -3  11       11.50       12.15      5.76 o 
  -3  -3  11       22.14       22.76      6.74 o 
  -2  -3  11       13.74       11.31      6.11 o 
  -1  -3  11        4.12       13.70      6.25 o 
   0  -3  11        1.86        3.81      3.96 o 
   1  -3  11       16.48       13.20      6.67 o 
   2  -3  11       20.35       18.75      7.02 o 
   3  -3  11        0.69        7.87      6.04 o 
   4  -3  11        2.29       -7.66      8.01 o 
   5  -3  11        6.74        5.97      7.80 o 
  -9  -2  11        3.97        0.70      6.74 o 
  -8  -2  11        1.38       -2.04      6.39 o 
  -7  -2  11        1.17       -1.26      6.04 o 
  -6  -2  11        1.27        3.65      6.81 o 
  -5  -2  11       34.23       19.67      7.02 o 
  -4  -2  11       14.93       21.14      6.32 o 
  -3  -2  11        4.35        7.02      6.39 o 
  -2  -2  11       31.69       35.89      6.32 o 
  -1  -2  11       55.97       50.93      7.87 o 
   0  -2  11        1.60       -1.37      3.95 o 
   1  -2  11        0.00       -5.62      5.62 o 
   2  -2  11        9.21        7.02      5.69 o 
   3  -2  11       13.10       -1.19      6.81 o 
   4  -2  11       18.33       12.36      6.95 o 
   5  -2  11       21.54       20.16      8.29 o 
   6  -2  11        2.75       11.94      7.02 o 
  -9  -1  11        2.51        1.47      5.48 o 
  -8  -1  11        0.23       -2.04      6.81 o 
  -7  -1  11       86.53       75.11     10.75 o 
  -6  -1  11       84.05       91.34      9.63 o 
  -5  -1  11       97.59       93.81     10.40 o 
  -4  -1  11        0.01        4.35      5.69 o 
  -3  -1  11      174.18      171.96     10.83 o 
  -2  -1  11      190.11      197.92     11.53 o 
  -1  -1  11       99.94       96.84      8.36 o 
   0  -1  11        1.06       -4.13      4.13 o 
   1  -1  11      103.66       93.88      8.92 o 
   2  -1  11       26.64       32.80      7.09 o 
   3  -1  11        6.94        9.76      5.76 o 
   4  -1  11       93.55       94.37      9.63 o 
   5  -1  11       37.49       20.16      8.92 o 
   6  -1  11        0.18       -1.40      6.95 o 
   7  -1  11        7.40        9.76      6.95 o 
  -9   0  11        0.36       -6.67      7.16 o 
  -8   0  11       22.07       21.21      7.38 o 
  -7   0  11        1.05        0.00      6.95 o 
  -6   0  11       51.71       36.81      9.48 o 
  -5   0  11      202.17      194.47     12.30 o 
  -4   0  11      110.99       83.28      9.56 o 
  -3   0  11      743.80      717.32     21.44 o 
  -2   0  11      201.17      180.64     11.60 o 
  -1   0  11       29.77       27.40      6.74 o 
   0   0  11      166.43      176.72      8.61 o 
   1   0  11      282.19      259.93     13.23 o 
   2   0  11       17.25       31.12      6.74 o 
   3   0  11        7.63        8.71      5.62 o 
   4   0  11        1.22       -1.12      5.76 o 
   5   0  11       45.86       54.51      8.71 o 
   6   0  11        9.02       12.50      6.67 o 
   7   0  11        8.16        9.97      8.57 o 
   8   0  11        4.13        5.41      7.59 o 
  -9   1  11       37.47       52.75      9.13 o 
  -8   1  11       32.50       36.81      8.15 o 
  -7   1  11      216.50      245.02     15.05 o 
  -6   1  11       49.55       39.41      8.43 o 
  -5   1  11        2.15        7.23      5.13 o 
  -4   1  11       40.02       36.95      7.80 o 
  -3   1  11       97.49       94.66      9.28 o 
  -2   1  11      103.05       92.90      8.50 o 
  -1   1  11      177.47      156.15     10.26 o 
   0   1  11      257.29      281.77      9.55 o 
   1   1  11        1.14        6.74      5.69 o 
   2   1  11        0.19       -2.95      5.69 o 
   3   1  11      457.57      442.28     17.32 o 
   4   1  11        0.85       -2.74      6.46 o 
   5   1  11        3.93        1.76      5.62 o 
   6   1  11        0.00       -6.25      6.25 o 
   7   1  11       63.51       51.92      9.77 o 
   8   1  11       29.63       41.58      9.06 o 
  -9   2  11      106.77      135.19     12.58 o 
  -8   2  11       20.50       24.16      7.30 o 
  -7   2  11       29.02       22.27      8.15 o 
  -6   2  11       91.47       91.77     10.12 o 
  -5   2  11       41.48       48.12      8.08 o 
  -4   2  11       80.53       60.64      8.43 o 
  -3   2  11      142.07      142.76     10.54 o 
  -2   2  11       32.49       23.25      5.69 o 
  -1   2  11       89.96      101.89      8.08 o 
   0   2  11        7.91        9.35      7.23 o 
   1   2  11      355.98      387.33     14.92 o 
   2   2  11      359.74      378.38     15.20 o 
   3   2  11      133.62      147.74     10.54 o 
   4   2  11        0.00       -0.56      6.04 o 
   5   2  11       27.94       30.63      6.39 o 
   6   2  11       24.69       35.26      7.02 o 
   7   2  11       63.88       45.74      9.98 o 
   8   2  11        1.47       -6.25      7.37 o 
   9   2  11        0.28       -5.34      8.50 o 
  -8   3  11        0.19        3.65      6.18 o 
  -7   3  11        2.71       -0.70      7.37 o 
  -6   3  11       12.55        8.78      6.39 o 
  -5   3  11       76.76       87.05      8.85 o 
  -4   3  11       21.65       10.82      5.69 o 
  -3   3  11      227.22      226.65     12.17 o 
  -2   3  11      283.71      271.76     13.37 o 
  -1   3  11      118.87      116.95      8.93 o 
   0   3  11       27.22       30.80      6.50 o 
   1   3  11      216.47      206.55     11.74 o 
   2   3  11        0.43       -0.49      5.76 o 
   3   3  11      228.32      198.53     12.24 o 
   4   3  11       35.95       35.19      6.04 o 
   5   3  11      125.94      118.28     11.03 o 
   6   3  11        8.31       -5.20      6.88 o 
   7   3  11        1.08        1.90      5.13 o 
   8   3  11       10.97        0.70      7.94 o 
   9   3  11       33.93       38.63      8.71 o 
  -8   4  11        0.36       -7.73      7.73 o 
  -7   4  11       27.26       35.82      8.36 o 
  -6   4  11       52.52       39.55      7.94 o 
  -5   4  11       61.00       67.94      8.01 o 
  -4   4  11        1.90       -1.69      5.55 o 
  -3   4  11        2.06        7.37      5.20 o 
  -2   4  11      320.22      314.10     14.78 o 
  -1   4  11       98.03       97.89      9.07 o 
   0   4  11       58.87       60.97      4.97 o 
   1   4  11        7.62        3.30      5.13 o 
   2   4  11      279.45      250.94     12.24 o 
   3   4  11     1169.90     1227.67     26.03 o 
   4   4  11      214.47      208.22     11.81 o 
   5   4  11        3.29        2.67      5.90 o 
   6   4  11        3.04       -1.69      7.23 o 
   7   4  11      109.00      111.80     10.54 o 
   8   4  11       30.24       29.36      9.13 o 
   9   4  11       15.64       14.82      7.87 o 
  10   4  11        0.14        2.32      6.67 o 
  -7   5  11      104.53       99.36     12.02 o 
  -6   5  11       34.90       42.78      8.71 o 
  -5   5  11       90.11       84.95      9.42 o 
  -4   5  11        2.05        2.32      5.13 o 
  -3   5  11       46.65       58.80      8.08 o 
  -2   5  11        1.40       -3.65      6.25 o 
  -1   5  11      210.79      194.85     12.02 o 
   0   5  11      763.50      780.57     17.74 o 
   1   5  11        2.75        5.27      4.14 o 
   2   5  11        0.76        6.18      4.85 o 
   3   5  11       76.46       72.86      8.57 o 
   4   5  11       19.99       25.57      6.53 o 
   5   5  11       46.93       41.03      8.85 o 
   6   5  11        4.93        6.67      6.25 o 
   7   5  11       25.08       21.99      7.59 o 
   8   5  11        7.77        3.23      7.44 o 
   9   5  11       94.43       99.42     11.59 o 
  10   5  11        6.44        5.27      7.80 o 
  -7   6  11        0.00       -1.55      7.02 o 
  -6   6  11        0.32       -2.18      6.18 o 
  -5   6  11        4.40        0.63      6.53 o 
  -4   6  11       33.32       37.02      7.87 o 
  -3   6  11       17.80       27.74      6.18 o 
  -2   6  11        2.14       -3.30      7.44 o 
  -1   6  11        0.80       -6.67      6.67 o 
   0   6  11        3.27        1.28      3.85 o 
   1   6  11      175.94      165.78     11.25 o 
   2   6  11      168.36      179.20     10.55 o 
   3   6  11        2.45       -0.49      5.69 o 
   4   6  11      144.08      172.00     11.04 o 
   5   6  11        2.70       -6.67      6.67 o 
   6   6  11        2.45        5.55      5.90 o 
   7   6  11       24.79       27.18      7.87 o 
   8   6  11      231.41      237.52     14.91 o 
   9   6  11      108.60       89.94     11.45 o 
  10   6  11       65.41       62.60      9.55 o 
  -6   7  11        0.01       -7.30      7.30 o 
  -5   7  11       21.61       26.06      7.94 o 
  -4   7  11       14.94       12.43      6.25 o 
  -3   7  11       89.55      104.27     10.12 o 
  -2   7  11       38.80       39.90      8.08 o 
  -1   7  11        7.51        5.48      6.11 o 
   0   7  11       12.30       16.69      5.06 o 
   1   7  11        1.66        5.20      4.99 o 
   2   7  11       55.34       56.20      7.87 o 
   3   7  11      207.16      202.16     12.45 o 
   4   7  11      128.98      108.66     10.19 o 
   5   7  11       76.94       52.28      8.71 o 
   6   7  11      117.74      115.53      9.98 o 
   7   7  11       12.70        1.19      7.66 o 
   8   7  11        1.51        5.69      7.16 o 
   9   7  11       64.93       71.94     10.19 o 
  10   7  11        0.27       -7.30      8.29 o 
  -5   8  11        0.21        2.25      6.25 o 
  -4   8  11        0.27       -6.95      6.95 o 
  -3   8  11        5.00       14.40      5.27 o 
  -2   8  11       16.58       20.37      7.66 o 
  -1   8  11       69.95       78.55      8.99 o 
   0   8  11      289.98      290.79     10.22 o 
   1   8  11      103.61       96.20      9.63 o 
   2   8  11       52.70       47.35      7.52 o 
   3   8  11        7.81        9.13      5.41 o 
   4   8  11       38.85       55.35      6.11 o 
   5   8  11       36.77       32.24      7.17 o 
   6   8  11       53.17       51.99      7.87 o 
   7   8  11      206.96      228.50     13.29 o 
   8   8  11       88.94       83.33     11.17 o 
   9   8  11        7.25       10.25      7.02 o 
  10   8  11        0.00       -7.66      7.66 o 
  -4   9  11       10.81       14.96      7.66 o 
  -3   9  11        9.53       22.48      6.53 o 
  -2   9  11       35.95       28.45      8.92 o 
  -1   9  11       14.79       13.20      7.16 o 
   0   9  11        6.27       10.93      8.15 o 
   1   9  11        1.18        9.34      5.69 o 
   2   9  11      162.50      132.08     11.46 o 
   3   9  11        3.70        0.56      6.39 o 
   4   9  11       50.59       35.34      7.59 o 
   5   9  11       22.58       17.42      7.23 o 
   6   9  11        0.85       -1.19      5.76 o 
   7   9  11       58.49       57.33      8.15 o 
   8   9  11        6.81        5.90      6.32 o 
   9   9  11        0.04        0.70      7.44 o 
  10   9  11       12.92       11.87      7.87 o 
  -3  10  11       33.16       27.25      8.29 o 
  -2  10  11        1.88       -2.18      5.90 o 
  -1  10  11        0.36        0.00      5.48 o 
   0  10  11       32.43       33.76      5.02 o 
   1  10  11       87.89      100.90     10.26 o 
   2  10  11       26.27       23.25      8.15 o 
   3  10  11      142.01      172.26     12.44 o 
   4  10  11        0.94       10.25      6.60 o 
   5  10  11        2.93        3.65      5.97 o 
   6  10  11        0.11       -6.67      6.67 o 
   7  10  11       13.31       12.29      8.43 o 
   8  10  11       36.44       35.12      8.36 o 
   9  10  11        8.14       17.07      6.74 o 
  10  10  11        1.46       10.53      6.25 o 
  -2  11  11       27.51       33.15      8.29 o 
  -1  11  11       90.66      112.07     10.68 o 
   0  11  11       44.62       53.63     10.89 o 
   1  11  11        0.87        0.00      6.18 o 
   2  11  11        0.03        0.63      6.88 o 
   3  11  11       10.09       13.63      8.01 o 
   4  11  11       73.52       89.58     10.26 o 
   5  11  11        5.61        8.43      4.78 o 
   6  11  11        0.99        1.33      6.11 o 
   7  11  11       12.82       14.89      6.11 o 
   8  11  11        3.54        5.62      6.53 o 
   9  11  11       26.26       12.50      8.99 o 
  10  11  11       15.73        5.41      8.08 o 
   0  12  11       81.88       91.43      7.82 o 
   1  12  11       13.31       15.38      6.04 o 
   2  12  11       60.47       73.20     10.61 o 
   3  12  11       13.21       11.87      6.32 o 
   4  12  11       66.58       64.21      9.91 o 
   5  12  11        1.24       11.10      6.46 o 
   6  12  11        9.37        7.73      7.02 o 
   7  12  11        1.69       -2.88      5.90 o 
   8  12  11        0.52       -7.59      7.59 o 
   9  12  11       63.11       60.56     10.12 o 
   2  13  11        5.20       -0.77      7.52 o 
   3  13  11        1.04        5.27      7.16 o 
   4  13  11       13.64       -2.25      8.64 o 
   5  13  11       28.50       31.12      9.62 o 
   6  13  11        0.09        3.02      6.74 o 
   7  13  11        0.66        0.00      6.46 o 
   8  13  11        3.30       -3.09      6.95 o 
  -6  -6  12        0.79        1.55      6.67 o 
  -5  -6  12        4.40       -0.77      7.44 o 
  -4  -6  12       25.08       34.63      7.73 o 
  -3  -6  12        8.99       -3.79      6.39 o 
  -2  -6  12        8.03        5.34      7.73 o 
  -1  -6  12       11.10        8.50      8.85 o 
  -7  -5  12        1.00       -4.57      7.02 o 
  -6  -5  12        5.52        0.70      7.02 o 
  -5  -5  12       25.66       17.98      8.15 o 
  -4  -5  12       18.02       13.49      8.15 o 
  -3  -5  12        0.08       -5.62      7.02 o 
  -2  -5  12        0.29        5.69      5.83 o 
  -1  -5  12        0.00        7.94      6.53 o 
   0  -5  12        0.49        1.55      4.74 o 
   1  -5  12        0.84       10.61      7.30 o 
  -8  -4  12        0.15        4.64      7.09 o 
  -7  -4  12        0.64        2.95      6.39 o 
  -6  -4  12        0.20        8.50      5.97 o 
  -5  -4  12        2.79        3.44      6.88 o 
  -4  -4  12       16.65        6.74      8.15 o 
  -3  -4  12       67.65       70.40      8.99 o 
  -2  -4  12        8.71        5.97      6.81 o 
  -1  -4  12        0.89        2.67      6.53 o 
   0  -4  12        0.07        5.13      4.24 o 
   1  -4  12        8.42       17.70      6.74 o 
   2  -4  12       25.52       18.40      9.06 o 
   3  -4  12        5.98        9.27      5.97 o 
  -8  -3  12       25.10       31.61      7.80 o 
  -7  -3  12       21.89        9.97      7.73 o 
  -6  -3  12        4.07        4.78      7.51 o 
  -5  -3  12       17.15       11.87      7.87 o 
  -4  -3  12        3.63        3.23      6.81 o 
  -3  -3  12       28.23       17.00      6.81 o 
  -2  -3  12        4.99        3.16      5.90 o 
  -1  -3  12       15.15       27.11      6.95 o 
   0  -3  12        0.01        0.14      8.04 o 
   1  -3  12        4.73       -0.63      7.59 o 
   2  -3  12        7.26        6.88      8.01 o 
   3  -3  12        7.22       14.40      7.59 o 
   4  -3  12        1.13        4.57      5.90 o 
  -8  -2  12       16.49       14.05      8.71 o 
  -7  -2  12       10.30        9.06      6.46 o 
  -6  -2  12       15.22       21.21      6.74 o 
  -5  -2  12        0.92        9.55      6.11 o 
  -4  -2  12        3.89        6.74      4.71 o 
  -3  -2  12       13.61       18.05      6.25 o 
  -2  -2  12        0.02        4.14      5.69 o 
  -1  -2  12        0.01        5.34      5.20 o 
   0  -2  12       26.93       35.97      4.99 o 
   1  -2  12        8.87        8.71      6.53 o 
   2  -2  12        5.84       12.85      6.18 o 
   3  -2  12        6.65       -2.04      8.15 o 
   4  -2  12        1.72        7.80      5.97 o 
   5  -2  12        0.05       12.08      6.32 o 
  -8  -1  12       13.38       11.80      7.37 o 
  -7  -1  12        0.75        5.55      5.69 o 
  -6  -1  12        3.72        8.50      5.34 o 
  -5  -1  12        4.21        3.72      6.25 o 
  -4  -1  12       26.72       22.13      6.74 o 
  -3  -1  12        4.01        4.64      5.55 o 
  -2  -1  12        0.76        8.57      5.83 o 
  -1  -1  12        0.30        2.25      4.35 o 
   0  -1  12        5.32        2.06      4.22 o 
   1  -1  12        4.62        3.51      6.11 o 
   2  -1  12        2.76       -4.28      5.69 o 
   3  -1  12        8.38       11.45      7.09 o 
   4  -1  12       36.92       33.44      9.20 o 
   5  -1  12       92.09       53.96     11.38 o 
   6  -1  12        1.53       -0.77      7.66 o 
  -8   0  12       35.12       11.03      9.13 o 
  -7   0  12        3.53       -3.44      7.16 o 
  -6   0  12       30.47       28.45      8.01 o 
  -5   0  12       22.67       18.40      7.02 o 
  -4   0  12      110.08       80.88      9.84 o 
  -3   0  12       14.90        6.81      6.95 o 
  -2   0  12       28.79       38.70      7.02 o 
  -1   0  12      112.48       94.80      9.00 o 
   0   0  12       18.82       16.26      4.69 o 
   1   0  12       32.00       35.82      7.59 o 
   2   0  12       81.10       84.24      9.70 o 
   3   0  12        5.00        3.58      5.90 o 
   4   0  12       13.30       24.65      5.90 o 
   5   0  12       65.44       69.13     10.33 o 
   6   0  12        6.92       -1.40      8.57 o 
   7   0  12        0.05       -1.55      7.66 o 
  -8   1  12        9.58        8.22      7.73 o 
  -7   1  12        0.00       12.50      5.90 o 
  -6   1  12       45.45       56.48      9.76 o 
  -5   1  12        4.73        3.65      5.97 o 
  -4   1  12      341.33      319.64     15.41 o 
  -3   1  12       17.34       20.65      7.66 o 
  -2   1  12      126.66      133.96     10.96 o 
  -1   1  12       76.50       77.92      9.06 o 
   0   1  12        8.83        2.58      6.92 o 
   1   1  12      488.44      551.55     18.66 o 
   2   1  12       77.88      104.06      9.34 o 
   3   1  12        1.03       -6.95      6.95 o 
   4   1  12       16.59        7.87      6.95 o 
   5   1  12        2.25       -4.49      7.16 o 
   6   1  12       21.65       20.44      8.36 o 
   7   1  12        9.40       13.13      8.01 o 
  -8   2  12        7.42        5.34      7.44 o 
  -7   2  12       34.73       52.19     10.12 o 
  -6   2  12        0.42        3.30      5.76 o 
  -5   2  12       79.33       66.04     10.26 o 
  -4   2  12       14.38       15.17      5.97 o 
  -3   2  12      216.71      222.05     13.57 o 
  -2   2  12       17.68       23.67      6.74 o 
  -1   2  12      123.35      107.46     10.05 o 
   0   2  12        0.03        9.86      4.46 o 
   1   2  12      532.19      540.44     18.60 o 
   2   2  12        6.90        1.05      6.60 o 
   3   2  12      229.73      210.61     13.78 o 
   4   2  12       40.14       48.19      8.43 o 
   5   2  12        4.23       -0.63      6.53 o 
   6   2  12        0.01        1.33      6.67 o 
   7   2  12       34.99       48.26      9.76 o 
   8   2  12       32.50       30.91     10.26 o 
  -8   3  12       14.73       -3.09      7.94 o 
  -7   3  12        5.62       12.29      6.60 o 
  -6   3  12       19.32       22.20      6.67 o 
  -5   3  12       19.83        3.79      6.18 o 
  -4   3  12       54.65       40.32      8.50 o 
  -3   3  12       75.00       64.22      9.34 o 
  -2   3  12       33.88       28.17      7.73 o 
  -1   3  12       15.87       21.56      5.76 o 
   0   3  12       68.83       68.29      5.69 o 
   1   3  12       32.41       44.11      7.45 o 
   2   3  12       17.10        6.88      6.95 o 
   3   3  12      256.08      226.89     14.42 o 
   4   3  12       76.69       82.49      9.63 o 
   5   3  12       34.67       47.56      7.87 o 
   6   3  12       36.48       41.66      8.15 o 
   7   3  12      166.68      145.22     13.85 o 
   8   3  12        1.02       -8.50      8.50 o 
   9   3  12        9.84       15.66      7.73 o 
  -7   4  12       28.22       24.65      9.62 o 
  -6   4  12       31.65       32.66      7.16 o 
  -5   4  12       20.86       11.03      7.59 o 
  -4   4  12        2.34        2.46      6.11 o 
  -3   4  12      515.60      480.93     19.16 o 
  -2   4  12      420.18      470.09     18.02 o 
  -1   4  12      159.71      167.02     11.32 o 
   0   4  12       42.90       43.23      4.95 o 
   1   4  12       17.80       21.28      5.97 o 
   2   4  12       57.17       52.41      8.50 o 
   3   4  12       28.39       12.85      7.66 o 
   4   4  12      138.00      153.99     10.82 o 
   5   4  12        3.50       -2.95      7.02 o 
   6   4  12      212.05      239.26     14.34 o 
   7   4  12        0.23       -8.36      8.36 o 
   8   4  12       87.87       81.08     11.73 o 
   9   4  12       55.45       70.60     11.24 o 
  -7   5  12       28.56       17.14      9.06 o 
  -6   5  12       80.62       90.42     10.47 o 
  -5   5  12        1.83        0.70      5.76 o 
  -4   5  12       34.03       39.20      7.94 o 
  -3   5  12       63.06       62.60      8.57 o 
  -2   5  12      306.25      288.42     15.76 o 
  -1   5  12       31.09       19.67      7.73 o 
   0   5  12       61.16       69.95      9.31 o 
   1   5  12       63.51       56.91      8.50 o 
   2   5  12      330.38      356.67     15.41 o 
   3   5  12      251.18      230.19     13.01 o 
   4   5  12     1246.52     1318.63     29.20 o 
   5   5  12       63.41       71.59      9.48 o 
   6   5  12      159.07      156.89     11.74 o 
   7   5  12      182.12      182.84     14.06 o 
   8   5  12      367.26      353.95     18.29 o 
   9   5  12        0.54       11.87      6.95 o 
  -6   6  12       12.16        9.06      7.66 o 
  -5   6  12       35.74       42.36      8.29 o 
  -4   6  12       13.99       15.17      7.37 o 
  -3   6  12       27.50       22.41      6.11 o 
  -2   6  12       30.42       22.48      7.45 o 
  -1   6  12      283.38      248.37     13.86 o 
   0   6  12       27.47       12.74      5.23 o 
   1   6  12       46.75       44.40      7.94 o 
   2   6  12      160.47      177.63     11.67 o 
   3   6  12      160.79      137.50     11.04 o 
   4   6  12        1.42       -6.39      6.39 o 
   5   6  12       26.01       26.06      7.02 o 
   6   6  12       86.82      104.90     11.66 o 
   7   6  12       22.20       27.53      7.23 o 
   8   6  12       12.17       11.59      8.36 o 
   9   6  12       29.84       23.39      8.64 o 
  -5   7  12       24.65       24.58      8.29 o 
  -4   7  12       10.49       18.82      6.95 o 
  -3   7  12       11.18        5.90      7.30 o 
  -2   7  12       41.55       36.11      8.01 o 
  -1   7  12        0.09        1.76      6.11 o 
   0   7  12       97.36       91.44      6.95 o 
   1   7  12       43.23       28.73      8.01 o 
   2   7  12      184.04      162.96     11.60 o 
   3   7  12      227.43      228.18     13.22 o 
   4   7  12       58.01       57.54      8.92 o 
   5   7  12       61.39       56.98      8.64 o 
   6   7  12       10.94        9.76      6.95 o 
   7   7  12        3.37        9.62      6.60 o 
   8   7  12       25.81       36.10      8.15 o 
   9   7  12        7.54       -8.64      8.64 o 
  10   7  12       29.30       22.62      8.71 o 
  -4   8  12        0.00        5.90      5.83 o 
  -3   8  12        8.03       15.31      6.53 o 
  -2   8  12        8.25        3.30      7.02 o 
  -1   8  12       88.21       83.68      9.63 o 
   0   8  12       23.67       25.14      4.74 o 
   1   8  12        7.80        7.66      5.97 o 
   2   8  12      175.06      185.94     12.44 o 
   3   8  12       18.65       15.73      6.46 o 
   4   8  12       59.71       55.29      8.99 o 
   5   8  12       20.39       16.86      7.45 o 
   6   8  12       15.01        7.45      6.67 o 
   7   8  12       26.44       41.72      7.59 o 
   8   8  12        0.30       -6.81      6.81 o 
   9   8  12        1.64        5.13      7.59 o 
  10   8  12        0.31        6.25      8.36 o 
  -3   9  12        0.13       -2.25      7.80 o 
  -2   9  12       21.48       27.39      6.74 o 
  -1   9  12       14.23       21.42      6.60 o 
   0   9  12       26.75       28.33      4.94 o 
   1   9  12       66.48       75.03      9.06 o 
   2   9  12       41.56       44.82      7.38 o 
   3   9  12        2.75        5.48      5.06 o 
   4   9  12        3.67        4.92      6.04 o 
   5   9  12        1.55       -0.63      6.11 o 
   6   9  12       16.89       18.61      7.52 o 
   7   9  12       16.45        0.63      7.73 o 
   8   9  12       17.81       17.49      8.08 o 
   9   9  12        6.14        6.67      6.88 o 
  -2  10  12       20.73       31.54      7.59 o 
  -1  10  12        9.45       20.79      7.16 o 
   0  10  12        1.66        3.56      7.90 o 
   1  10  12        1.35        8.64      5.69 o 
   2  10  12       24.97       22.20      7.94 o 
   3  10  12        0.00        4.49      5.76 o 
   4  10  12       47.00       48.40      8.01 o 
   5  10  12        1.49        9.76      5.69 o 
   6  10  12        9.53       16.01      6.32 o 
   7  10  12        2.87       10.32      6.46 o 
   8  10  12        6.84        2.18      8.01 o 
   9  10  12        3.77        0.77      6.95 o 
  -1  11  12        0.97        8.43      7.51 o 
   0  11  12        2.75       -5.29      5.29 o 
   1  11  12       41.03       42.78      8.22 o 
   2  11  12      196.55      185.37     13.50 o 
   3  11  12       10.95       23.32      7.80 o 
   4  11  12      297.58      315.51     17.23 o 
   5  11  12        2.11        8.92      6.32 o 
   6  11  12       16.48       16.79      6.88 o 
   7  11  12        2.37        2.18      7.80 o 
   8  11  12       58.08       66.95     10.19 o 
   9  11  12       12.50       21.77      8.22 o 
   1  12  12       43.82       54.44      8.78 o 
   2  12  12        0.55        3.72      7.51 o 
   3  12  12        6.44       -3.65      7.44 o 
   4  12  12        1.03       -4.35      7.80 o 
   5  12  12        0.91       -4.35      7.59 o 
   6  12  12       23.50       30.27      8.08 o 
   7  12  12        0.05       14.33      6.18 o 
   8  12  12        2.41       -5.41      8.85 o 
   4  13  12        0.89        3.09      6.81 o 
   5  13  12       13.82       23.32      8.29 o 
   6  13  12        3.52       -1.55      7.09 o 
  -4  -5  13       19.87       23.25      8.29 o 
  -3  -5  13        3.66       -8.50      8.50 o 
  -2  -5  13        6.60        6.95      8.15 o 
  -6  -4  13        0.05        0.00      6.81 o 
  -5  -4  13        1.79       11.24      7.02 o 
  -4  -4  13        3.71        5.13      6.04 o 
  -3  -4  13       20.44       32.10      7.87 o 
  -2  -4  13       10.63       11.66      7.94 o 
  -1  -4  13        1.13        8.85      7.23 o 
   0  -4  13        5.66       -3.36      9.41 o 
   1  -4  13        3.82        7.73      8.43 o 
  -7  -3  13       16.03       18.61      8.92 o 
  -6  -3  13        6.53        5.97      6.88 o 
  -5  -3  13        3.12        5.06      6.18 o 
  -4  -3  13        0.09       -2.81      6.04 o 
  -3  -3  13       17.21        9.69      7.45 o 
  -2  -3  13       13.26        3.44      7.16 o 
  -1  -3  13       13.77       18.12      6.88 o 
   0  -3  13        1.06       -1.41      5.02 o 
   1  -3  13       24.28       27.60      8.99 o 
   2  -3  13       41.56       36.88      9.41 o 
  -7  -2  13        5.97        0.77      7.44 o 
  -6  -2  13        5.40        2.18      5.48 o 
  -5  -2  13        6.96        2.11      6.04 o 
  -4  -2  13       19.83       16.93      6.67 o 
  -3  -2  13       30.15       29.92      7.73 o 
  -2  -2  13        5.75       18.47      6.18 o 
  -1  -2  13        0.12        0.63      6.88 o 
   0  -2  13        1.66        0.36      4.99 o 
   1  -2  13       11.93       21.91      7.37 o 
   2  -2  13       38.57       38.99      8.36 o 
   3  -2  13        8.37        2.95      7.59 o 
   4  -2  13        8.71       -1.55      9.27 o 
  -7  -1  13       12.66        6.74      7.66 o 
  -6  -1  13       10.08       10.68      6.88 o 
  -5  -1  13        0.05       -4.07      5.55 o 
  -4  -1  13        1.73        2.60      5.76 o 
  -3  -1  13       21.66       16.08      7.38 o 
  -2  -1  13       29.04       31.05      7.16 o 
  -1  -1  13       10.46       12.64      5.83 o 
   0  -1  13        0.37        8.65      3.69 o 
   1  -1  13        1.69       -1.33      6.53 o 
   2  -1  13        9.61       14.75      7.30 o 
   3  -1  13       52.97       51.00      9.20 o 
   4  -1  13       18.76       27.11      8.29 o 
   5  -1  13        1.75       -4.64      7.80 o 
  -7   0  13       18.66       25.36      7.45 o 
  -6   0  13        0.04       -6.32      7.02 o 
  -5   0  13        1.81       13.41      5.76 o 
  -4   0  13       46.69       48.40      7.80 o 
  -3   0  13        4.39        3.16      5.48 o 
  -2   0  13       10.16       15.94      6.25 o 
  -1   0  13        0.00       -3.65      6.18 o 
   0   0  13        0.83       -3.02      4.64 o 
   1   0  13        9.75       10.61      7.59 o 
   2   0  13       36.59       44.75      8.36 o 
   3   0  13       29.54       30.56      8.43 o 
   4   0  13        5.93        1.40      7.30 o 
   5   0  13        8.08       -2.18      8.15 o 
   6   0  13        8.85        6.25      8.15 o 
  -7   1  13        6.32       11.94      7.73 o 
  -6   1  13       12.14       -2.11      8.22 o 
  -5   1  13        8.94       -6.88      6.88 o 
  -4   1  13       27.89       16.02      8.01 o 
  -3   1  13       64.99       78.33      9.55 o 
  -2   1  13       80.64       87.90     10.05 o 
  -1   1  13      115.68      141.39     11.60 o 
   0   1  13       31.05       28.87      5.43 o 
   1   1  13       21.12        0.00      7.94 o 
   2   1  13        8.52       14.75      6.04 o 
   3   1  13        1.99       19.10      6.25 o 
   4   1  13       12.48       19.32      7.09 o 
   5   1  13        1.18       -8.01      8.01 o 
   6   1  13        0.48        2.95      6.95 o 
  -7   2  13       10.02        7.59      8.43 o 
  -6   2  13        2.78        9.27      6.32 o 
  -5   2  13        0.08        3.37      5.90 o 
  -4   2  13        9.89       16.01      6.11 o 
  -3   2  13       10.07       11.66      6.25 o 
  -2   2  13      113.29       87.07     11.03 o 
  -1   2  13      294.48      300.64     15.40 o 
   0   2  13       23.96       16.84      5.51 o 
   1   2  13      223.11      216.85     13.43 o 
   2   2  13      164.18      147.47     11.88 o 
   3   2  13        0.73       -2.46      6.60 o 
   4   2  13       82.01       60.92      9.27 o 
   5   2  13       17.48       20.23      7.59 o 
   6   2  13        0.00       -0.70      7.80 o 
   7   2  13        0.03        6.04      7.02 o 
  -7   3  13       29.64       41.02      9.06 o 
  -6   3  13        1.63       22.47      6.67 o 
  -5   3  13        0.13       -5.48      6.60 o 
  -4   3  13        0.37       -4.49      6.67 o 
  -3   3  13       19.03       21.07      6.74 o 
  -2   3  13       10.12        7.80      7.52 o 
  -1   3  13      175.85      187.97     13.43 o 
   0   3  13       82.38       77.44      7.02 o 
   1   3  13       19.18       20.79      7.09 o 
   2   3  13      163.69      151.69     11.11 o 
   3   3  13        7.32        9.62      6.53 o 
   4   3  13       63.69       66.11      9.98 o 
   5   3  13        3.30        5.20      8.08 o 
   6   3  13        2.08        6.88      7.51 o 
   7   3  13       33.82       31.54     10.54 o 
  -6   4  13        1.59        5.20      5.20 o 
  -5   4  13       14.07       15.38      8.99 o 
  -4   4  13        5.45        5.27      6.11 o 
  -3   4  13       72.12       58.59      9.84 o 
  -2   4  13      138.69      133.26     11.74 o 
  -1   4  13        0.86       -4.71      5.90 o 
   0   4  13       34.50       36.81      5.07 o 
   1   4  13       80.56       77.78      8.78 o 
   2   4  13       52.95       59.29      7.94 o 
   3   4  13       10.07       18.40      7.16 o 
   4   4  13      179.86      176.02     13.43 o 
   5   4  13      136.30      132.48     12.51 o 
   6   4  13      130.58      140.13     12.93 o 
   7   4  13       52.40       54.30     10.33 o 
   8   4  13        0.39       -9.41      9.41 o 
  -6   5  13       13.21       20.86      7.45 o 
  -5   5  13        2.19       -7.66      7.66 o 
  -4   5  13        0.54       -4.78      6.46 o 
  -3   5  13        2.24        5.20      6.60 o 
  -2   5  13       60.00       80.65      9.91 o 
  -1   5  13      387.71      382.97     17.17 o 
   0   5  13       17.80       17.62      4.86 o 
   1   5  13       39.28       50.58      7.45 o 
   2   5  13       65.64       72.93      9.55 o 
   3   5  13       16.63        6.53      7.52 o 
   4   5  13       48.09       52.41      8.99 o 
   5   5  13       61.85       56.98     11.10 o 
   6   5  13       54.41       41.80     10.61 o 
   7   5  13       43.24       59.57     10.05 o 
   8   5  13       11.87       32.80      8.64 o 
  -5   6  13        0.89        0.77      7.66 o 
  -4   6  13        2.20       -6.67      6.67 o 
  -3   6  13        0.00        6.74      5.13 o 
  -2   6  13       83.13       82.84      9.77 o 
  -1   6  13       28.01       29.71      7.45 o 
   0   6  13      131.27      127.21      8.00 o 
   1   6  13        3.33        6.53      5.76 o 
   2   6  13        9.40       11.87      6.53 o 
   3   6  13       18.19       26.90      6.32 o 
   4   6  13      159.22      161.03     12.44 o 
   5   6  13      236.48      251.31     14.56 o 
   6   6  13       17.35        7.23      8.85 o 
   7   6  13        3.38        2.81      8.43 o 
   8   6  13       79.32       91.33     12.30 o 
  -4   7  13        1.26       -0.77      7.94 o 
  -3   7  13        6.17        8.43      6.46 o 
  -2   7  13       10.76        7.37      6.74 o 
  -1   7  13        0.12        5.76      6.04 o 
   0   7  13        3.88       -4.71      4.71 o 
   1   7  13        2.37        1.83      6.25 o 
   2   7  13       28.41       40.81      7.31 o 
   3   7  13       31.64       29.99      8.78 o 
   4   7  13       12.02       16.15      6.32 o 
   5   7  13       35.50       21.07      8.64 o 
   6   7  13       26.39       34.49      8.85 o 
   7   7  13       55.06       66.74      9.91 o 
   8   7  13       62.46       91.05     10.89 o 
   9   7  13       10.03       10.89      8.15 o 
  -3   8  13        0.59       -2.25      6.88 o 
  -2   8  13        4.33        0.70      7.59 o 
  -1   8  13       27.92       29.08      7.80 o 
   0   8  13        0.84        1.41      5.55 o 
   1   8  13       60.47       70.32      8.78 o 
   2   8  13       28.65       37.86      7.87 o 
   3   8  13       34.37       19.60      8.22 o 
   4   8  13      100.46       97.04     10.96 o 
   5   8  13        4.40        7.16      6.74 o 
   6   8  13       15.18       10.82      8.36 o 
   7   8  13        5.51        7.73      7.44 o 
   8   8  13        1.48        5.90      7.51 o 
   9   8  13       36.37       55.42      8.92 o 
  -2   9  13        6.17        0.77      7.59 o 
  -1   9  13       12.42       14.96      6.67 o 
   0   9  13        3.65        8.29      4.22 o 
   1   9  13        1.41       -6.60      6.60 o 
   2   9  13        0.35       -3.30      6.74 o 
   3   9  13        5.69        1.33      6.74 o 
   4   9  13        9.63       23.18      6.67 o 
   5   9  13        0.48       10.75      5.62 o 
   6   9  13        4.08       -8.29      8.29 o 
   7   9  13       27.48       28.66      8.15 o 
   8   9  13       11.78        5.97      7.87 o 
  -1  10  13       39.56       51.63      9.34 o 
   0  10  13        3.39       -1.18      4.93 o 
   1  10  13        6.97        8.50      7.59 o 
   2  10  13        3.89        6.95      7.16 o 
   3  10  13       15.50       25.57      8.50 o 
   4  10  13       28.16       27.68      7.73 o 
   5  10  13       35.98       26.55      8.29 o 
   6  10  13        0.45        4.28      6.32 o 
   7  10  13       11.04        2.95      7.80 o 
   8  10  13        9.70        3.86      8.15 o 
   0  11  13        0.90        5.41      4.62 o 
   1  11  13       15.92       34.77      8.43 o 
   2  11  13       13.39        2.95      7.59 o 
   3  11  13        4.00        6.60      7.87 o 
   4  11  13       28.12       45.80      8.29 o 
   5  11  13       43.99       33.72      8.92 o 
   6  11  13        0.03       -1.47      6.74 o 
   7  11  13       10.91       -4.57      8.78 o 
   3  12  13       42.08       61.25      9.34 o 
   4  12  13       49.27       48.54     11.10 o 
   5  12  13       55.41       37.09     10.54 o 
   6  12  13        2.96        6.25      7.23 o 
  -4  -3  14        0.21       -6.95      7.66 o 
  -3  -3  14        0.00       -2.32      7.59 o 
  -2  -3  14        1.30       11.38      7.30 o 
  -1  -3  14        1.12       -8.36      8.36 o 
   0  -3  14        2.95        6.09      6.15 o 
  -5  -2  14        6.47       14.47      5.97 o 
  -4  -2  14        9.59        8.15      7.44 o 
  -3  -2  14        0.02       -4.35      7.16 o 
  -2  -2  14        2.23        4.35      5.90 o 
  -1  -2  14        0.15       -1.47      7.30 o 
   0  -2  14        0.00        1.21      4.85 o 
   1  -2  14        0.24       -7.02      7.02 o 
   2  -2  14        7.81       11.66      7.94 o 
  -6  -1  14       23.68       32.52      8.92 o 
  -5  -1  14        3.71       -2.95      8.22 o 
  -4  -1  14       18.14       25.29      7.23 o 
  -3  -1  14        9.50        7.80      6.88 o 
  -2  -1  14        0.56        4.92      6.67 o 
  -1  -1  14       10.29       15.38      6.95 o 
   0  -1  14       48.72       55.12      5.95 o 
   1  -1  14       24.80       24.44      8.01 o 
   2  -1  14       12.69       20.65      7.59 o 
   3  -1  14        9.48       12.99      8.78 o 
  -6   0  14        7.11       -4.64      8.15 o 
  -5   0  14        9.19       27.88      7.52 o 
  -4   0  14        1.32       12.78      6.53 o 
  -3   0  14       33.34       37.93      9.41 o 
  -2   0  14       62.60       56.34      9.55 o 
  -1   0  14      107.88      105.97     10.61 o 
   0   0  14        6.98        8.14      5.26 o 
   1   0  14        3.70        8.92      6.11 o 
   2   0  14       26.85       15.52      9.06 o 
   3   0  14       39.69       52.61      9.76 o 
   4   0  14        1.20       -6.11      7.87 o 
  -6   1  14        6.63        2.32      6.60 o 
  -5   1  14        1.57       -0.70      6.88 o 
  -4   1  14        2.04        1.40      7.16 o 
  -3   1  14      126.02      119.61     11.45 o 
  -2   1  14       10.41        9.97      8.08 o 
  -1   1  14      177.48      163.92     14.48 o 
   0   1  14       32.28       26.32      6.26 o 
   1   1  14        2.15        4.64      6.32 o 
   2   1  14        0.98       -2.74      6.11 o 
   3   1  14       18.56       37.16      6.18 o 
   4   1  14       22.91       29.22      8.36 o 
   5   1  14        0.18       -6.11      7.66 o 
  -6   2  14        0.69       -6.88      6.88 o 
  -5   2  14        8.47       16.08      7.09 o 
  -4   2  14       10.73       -0.70      7.80 o 
  -3   2  14        5.95        7.44      6.81 o 
  -2   2  14      522.68      532.87     21.41 o 
  -1   2  14       31.58       27.18      8.57 o 
   0   2  14       57.14       55.57      7.15 o 
   1   2  14       45.61       40.25      8.78 o 
   2   2  14        3.09        8.57      6.32 o 
   3   2  14       11.31       12.92      7.45 o 
   4   2  14        8.25       10.54      6.81 o 
   5   2  14        0.35        4.42      8.08 o 
   6   2  14       99.39      107.29     12.37 o 
  -6   3  14        7.13        0.00      7.44 o 
  -5   3  14       16.36        5.90      8.36 o 
  -4   3  14        3.32        4.21      6.25 o 
  -3   3  14        7.36       11.52      6.18 o 
  -2   3  14       17.83       15.80      8.08 o 
  -1   3  14       62.28       59.29     10.54 o 
   0   3  14        0.00       12.58      4.78 o 
   1   3  14      261.68      305.20     16.46 o 
   2   3  14       50.37       47.91      9.13 o 
   3   3  14       27.04       24.51      8.64 o 
   4   3  14        6.78        4.14      6.25 o 
   5   3  14       23.92       44.39      8.64 o 
   6   3  14        0.01        9.76      8.08 o 
  -5   4  14        0.00        0.00      5.83 o 
  -4   4  14        0.04       -1.40      7.16 o 
  -3   4  14        2.86        9.62      7.23 o 
  -2   4  14        0.01       -5.34      7.23 o 
  -1   4  14       30.34       21.35      8.50 o 
   0   4  14      113.22      105.45      9.56 o 
   1   4  14        3.84        8.29      6.67 o 
   2   4  14       49.88       52.62      8.57 o 
   3   4  14       12.84       15.03      7.30 o 
   4   4  14       14.87       16.86      7.59 o 
   5   4  14       77.52       79.88     11.10 o 
   6   4  14        5.39       13.98      7.02 o 
   7   4  14        0.44       -5.41      8.43 o 
  -5   5  14        3.98        2.32      7.73 o 
  -4   5  14        7.87       16.22      7.59 o 
  -3   5  14        4.28       11.94      6.60 o 
  -2   5  14        6.37        6.74      7.87 o 
  -1   5  14       35.95       36.81      8.99 o 
   0   5  14        0.77        7.51      4.49 o 
   1   5  14        4.25        7.66      6.46 o 
   2   5  14       30.04       25.71      8.29 o 
   3   5  14       70.77       58.03      9.13 o 
   4   5  14        0.00       -7.37      7.37 o 
   5   5  14        0.58        2.74      6.95 o 
   6   5  14       84.52       94.78     11.17 o 
   7   5  14        8.44       -9.48      9.48 o 
  -4   6  14        4.55        0.77      7.73 o 
  -3   6  14       17.26       15.24      7.45 o 
  -2   6  14        4.94        4.14      6.18 o 
  -1   6  14      156.52      140.29     12.58 o 
   0   6  14        4.15        5.29      4.66 o 
   1   6  14       25.35       36.46      7.73 o 
   2   6  14        3.06       -5.83      7.37 o 
   3   6  14        5.45       -3.30      7.02 o 
   4   6  14       69.52       56.91     10.26 o 
   5   6  14        1.55        0.70      7.80 o 
   6   6  14        0.15        1.40      7.30 o 
   7   6  14        2.90        3.02      7.73 o 
  -3   7  14        1.56       -3.02      6.25 o 
  -2   7  14       93.87       88.95      9.63 o 
  -1   7  14        0.00       -0.70      6.60 o 
   0   7  14        5.22        0.20      6.46 o 
   1   7  14       12.10       14.05      5.34 o 
   2   7  14       22.20       27.18      7.02 o 
   3   7  14        1.05       -1.33      6.46 o 
   4   7  14        2.42        6.74      7.37 o 
   5   7  14        4.85        7.66      7.16 o 
   6   7  14      127.63      143.36     12.51 o 
   7   7  14       60.78       74.47     10.54 o 
  -2   8  14        5.72       15.10      7.73 o 
  -1   8  14        6.12       -4.35      7.37 o 
   0   8  14        0.52        3.08      4.69 o 
   1   8  14       51.74       38.08      8.99 o 
   2   8  14        1.69        6.18      6.39 o 
   3   8  14       17.20       16.44      7.87 o 
   4   8  14        7.73        6.95      6.95 o 
   5   8  14       57.38       52.34      9.69 o 
   6   8  14       53.74       39.34      9.76 o 
   7   8  14        0.38        1.55      7.94 o 
  -1   9  14        4.02        8.43      6.95 o 
   0   9  14        0.81       -2.16      4.32 o 
   1   9  14       10.45       20.93      6.81 o 
   2   9  14      116.22      106.88     11.74 o 
   3   9  14        0.01       -4.28      6.74 o 
   4   9  14       14.93       14.26      7.66 o 
   5   9  14        0.24       -2.88      7.80 o 
   6   9  14       18.01       25.29      7.66 o 
   7   9  14        8.03       23.11      7.80 o 
   0  10  14       11.82        3.92      6.01 o 
   1  10  14       50.99       57.67     10.12 o 
   2  10  14        0.32       10.46      6.95 o 
   3  10  14        1.20        5.20      7.02 o 
   4  10  14        0.01       -7.51      7.51 o 
   5  10  14        2.78        3.72      7.30 o 
   6  10  14       57.96       69.62     11.87 o 
   3  11  14        1.67       16.36      7.23 o 
   4  11  14        4.71       15.52      6.39 o 
   5  11  14        8.62       14.05      8.36 o 
  -3  -1  15       10.25        3.09      8.85 o 
  -2  -1  15       15.53       23.11      7.80 o 
  -1  -1  15        0.84       -5.41      7.94 o 
   0  -1  15        0.33        8.57      4.98 o 
  -4   0  15        1.17        0.77      7.37 o 
  -3   0  15        9.58       12.92      7.37 o 
  -2   0  15       19.38       12.71      8.78 o 
  -1   0  15       60.13       59.57     10.82 o 
   0   0  15       44.78       50.34      7.45 o 
   1   0  15        6.71        1.55      6.53 o 
   2   0  15        0.01        8.57      7.59 o 
  -4   1  15        0.13       -1.55      6.39 o 
  -3   1  15       32.72       33.58      9.20 o 
  -2   1  15       23.60       26.34      8.01 o 
  -1   1  15      105.80       79.12     12.72 o 
   0   1  15       44.68       38.61      7.97 o 
   1   1  15        0.01        8.08      6.67 o 
   2   1  15        4.43        1.47      8.50 o 
   3   1  15        0.51        3.09      7.44 o 
  -4   2  15        1.90        9.20      6.18 o 
  -3   2  15       51.38       54.09     10.33 o 
  -2   2  15       71.07       60.84      9.91 o 
  -1   2  15       61.97       61.40     11.66 o 
   0   2  15       39.92       41.30      6.75 o 
   1   2  15        0.52        7.16      7.37 o 
   2   2  15       18.18       21.84      8.15 o 
   3   2  15        2.17        9.69      7.09 o 
   4   2  15        4.14       -6.18      9.76 o 
  -4   3  15        0.77       -2.32      6.39 o 
  -3   3  15       40.84       45.94      8.57 o 
  -2   3  15        3.36       10.11      7.59 o 
  -1   3  15      246.50      238.43     16.31 o 
   0   3  15       38.84       34.68      6.41 o 
   1   3  15        0.26        6.32      7.80 o 
   2   3  15       51.18       42.85      9.76 o 
   3   3  15        0.53        4.35      7.37 o 
   4   3  15        0.00        0.77      6.46 o 
   5   3  15        3.46        4.71      8.78 o 
  -4   4  15        5.24        4.71      7.16 o 
  -3   4  15       19.32        8.22      7.94 o 
  -2   4  15       41.78       50.86      9.69 o 
  -1   4  15       58.71       61.12      9.62 o 
   0   4  15        8.53       11.61      5.91 o 
   1   4  15       43.96       48.33      9.34 o 
   2   4  15        6.87       15.52      7.02 o 
   3   4  15        0.02       -3.58      8.08 o 
   4   4  15        1.61        8.15      6.74 o 
   5   4  15        0.59       -2.32      7.66 o 
  -3   5  15       26.90       22.90      7.45 o 
  -2   5  15       43.57       49.38      9.76 o 
  -1   5  15        1.81       10.04      6.39 o 
   0   5  15       20.46       24.68      5.50 o 
   1   5  15        0.21        1.40      6.53 o 
   2   5  15        6.41        2.11      7.44 o 
   3   5  15        4.16        2.88      7.80 o 
   4   5  15        5.39        0.70      6.74 o 
   5   5  15        0.10       -2.25      7.30 o 
  -2   6  15       24.30       22.69      8.08 o 
  -1   6  15        0.14       10.25      5.76 o 
   0   6  15        0.87       -0.79      4.27 o 
   1   6  15        0.87        7.09      6.18 o 
   2   6  15        6.50       14.96      5.90 o 
   3   6  15       44.83       43.06      9.48 o 
   4   6  15       47.77       62.17      9.20 o 
   5   6  15        2.22        1.47      7.44 o 
   6   6  15        0.86        1.55      7.23 o 
  -2   7  15        1.68        0.00      7.16 o 
  -1   7  15       19.53       20.37      7.30 o 
   0   7  15        8.45       20.03      8.46 o 
   1   7  15        0.27        2.18      7.44 o 
   2   7  15        8.82        4.35      7.73 o 
   3   7  15        0.11        2.88      6.32 o 
   4   7  15        8.26        4.42      7.87 o 
   5   7  15       35.33       34.00      8.78 o 
   6   7  15        0.20       -4.71      8.36 o 
  -1   8  15       43.35       36.04     10.26 o 
   0   8  15        4.42        9.31     10.68 o 
   1   8  15       16.79       -3.02      7.45 o 
   2   8  15        0.47        1.47      6.60 o 
   3   8  15       19.01       27.46      5.83 o 
   4   8  15        3.22        7.51      7.30 o 
   5   8  15        0.18        0.00      7.23 o 
   1   9  15        2.57       13.98      7.09 o 
   2   9  15       18.10        2.32      8.29 o 
   3   9  15        0.53       10.68      6.04 o 
   4   9  15        4.85        2.32      8.15 o 
   5   9  15        0.05       -4.71      8.57 o 
   0   2  16        0.17        4.84      5.41 o 
  -1   3  16        0.74       10.11      7.44 o 
   0   3  16       10.26        8.91      6.58 o 
   1   3  16       43.92       33.30     10.26 o 
  -1   4  16       56.12       74.68     10.61 o 
   0   4  16       59.06       55.79      7.55 o 
   1   4  16       30.95       20.02     10.54 o 
   2   4  16       15.87        5.41      9.55 o 
   0   5  16        1.28        3.31      5.13 o 
   1   5  16       17.33       16.93      8.57 o 
   2   5  16       13.36       23.95      7.37 o 
   3   5  16       22.42       19.53      9.41 o 
   0   6  16        0.88       -1.95      5.15 o 
   1   6  16        4.26       11.66      7.73 o 
   2   6  16        2.65        9.34      7.09 o 
   3   6  16        0.78        3.16      5.97 o 
                                                 
